# Supplementary material for: Label-free single-cell phenotyping to determine tumor cell heterogeneity in pancreatic cancer in real time
Source: JCI Insight. 2025 May 27;10(13):e169105. doi: 10.1172/jci.insight.169105 (PMC12288891; doi:10.1172/jci.insight.169105)
Supplement: Supporting data values [file jciinsight-10-169105-s063.xlsx]

## Sheet: Supp. Fig.1B
Data file 1. Relative mRNA expression levels of E-Cahderin and N-Cadherin in the control and TGF-ß treated PDAC cells.
E-Cadherin
	control				TGF-ß
8442	1.05431	0.998888	0.94954		0.784014	0.784014	0.581721
9591	1.04536	0.879065	1.08821		0.0109088	0.0150906	0.0194565
53631	1.24917	0.885377	0.904172		0.0211775	0.0309041	0.0521756
N-Cadherin
	control				TGF-ß
8442	1.1374	1.08068	0.813558		0.378063	0.809289	0.668935
9591	1.00311	0.838111	1.18946		2.80581	2.66918	2.53587
53631	1.3799	1.06871	0.678099		1.9429	2.65047	2.46872

## Sheet: Fig. 2C
Data file 2: Accuracy for separating control and TGF-β-treated PDAC cells individually for every cell line using different classification methods: random forest (RF), support vector machine (SVM), K-nearest neighbors (K-NN) and neural network (NN).
8442					9591					53631
RF	SVM	KNN	NN		RF	SVM	KNN	NN		RF	SVM	KNN	NN
0.716049	0.685185	0.635802	0.703704		0.716049	0.685185	0.635802	0.703704		0.716049	0.685185	0.635802	0.703704
0.777778	0.685185	0.67284	0.734568		0.777778	0.685185	0.67284	0.734568		0.777778	0.685185	0.67284	0.67284
0.765432	0.660494	0.623457	0.759259		0.765432	0.660494	0.623457	0.759259		0.765432	0.660494	0.623457	0.759259
0.746914	0.67284	0.623457	0.734568		0.746914	0.67284	0.623457	0.734568		0.746914	0.67284	0.623457	0.734568
0.746914	0.685185	0.611111	0.759259		0.746914	0.685185	0.611111	0.759259		0.746914	0.685185	0.611111	0.759259
					0.867898	0.849432	0.81392	0.875		0.867898	0.849432	0.81392	0.875
					0.865057	0.825284	0.795455	0.883523		0.865057	0.825284	0.795455	0.883523
					0.863636	0.840909	0.802557	0.862216		0.863636	0.840909	0.802557	0.862216
					0.876245	0.852063	0.822191	0.881935		0.876245	0.852063	0.822191	0.881935
					0.870555	0.842105	0.805121	0.880512		0.870555	0.842105	0.805121	0.880512
										0.938303	0.919023	0.894602	0.939589
										0.933162	0.924165	0.90617	0.929306
										0.920308	0.915167	0.888175	0.946015
										0.93565	0.931789	0.90991	0.940798
										0.931789	0.925354	0.900901	0.940798

## Sheet: Fig. 2F
Data file 3: Accuracy for separating p120+/+ and p120-/- cells using different classification methods: random forest (RF), support vector machine (SVM), K-nearest neighbors (K-NN) and neural network (NN).
RF	SVM	KNN	NN
0.825726	0.780083	0.817427	0.813278
0.780083	0.780083	0.79668	0.792531
0.8	0.791667	0.7875	0.783333
0.795833	0.783333	0.783333	0.7875
0.816667	0.795833	0.783333	0.783333
						S2

## Sheet: Supp. Fig. 3C
Data file 4: Accuracy for separating epithelial (C2b) and mesenchymal (C1) PDAC cells using different classification methods: random forest (RF), support vector machine (SVM), K-nearest neighbors (K-NN) and neural network (NN).
RF	SVM	KNN	NN
0.723603	0.685063	0.674116	0.699658
0.729761	0.703991	0.6748	0.711973
0.715165	0.688483	0.682098	0.701938
0.732725	0.695553	0.6748	0.702851
0.724453	0.691606	0.680885	0.705748

## Sheet: Fig. 3D
Data file 5. Tumor heterogeneity score of murine PDAC cells calculated as the single cell distance to cluster centroid.
8442	9591	53631	8028	9091	16992
5.3346	4.21546	6.32343	3.40874	2.67957	3.77535
3.33201	5.92482	2.95057	2.67569	5.64909	1.57157
3.61646	0.829109	1.85021	5.28461	5.1071	3.04559
5.04489	3.31664	0.914389	0.59952	9.71398	5.69272
4.4931	5.95371	3.67376	6.5559	4.45096	5.97699
3.45076	4.65752	2.80945	1.54158	3.69286	4.5925
2.78778	2.31801	2.85187	3.45993	3.06199	3.36343
3.08579	4.27569	1.4566	0.531497	2.7015	1.67071
3.35597	0.579354	2.14775	2.1679	3.43842	8.95733
1.04177	2.74663	5.52195	2.20648	4.24484	4.14656
4.71062	0.72074	0.522008	3.41783	4.43396	2.96755
4.80022	4.24195	1.29079	1.77341	1.86062	4.41808
3.13782	2.40791	5.45962	5.44309	4.72489	2.84023
1.29287	2.09992	4.07224	3.48169	6.68738	6.48563
6.05307	4.86055	2.74862	3.00748	5.00436	6.39243
2.66595	4.08078	2.2904	2.2294	3.88102	2.27336
0.692673	4.82974	2.19893	3.64187	1.06258	0.827977
2.04721	3.13157	1.12904	7.5958	7.35535	3.05618
2.41515	1.68954	3.35792	3.30759	2.58549	2.41841
3.16616	0.868552	4.08921	2.6837	5.1692	3.30786
7.22216	5.01131	3.90709	4.88956	1.56501	2.47183
4.6987	3.70382	2.19015	3.9701	1.60628	1.49624
1.30376	3.91566	0.871339	8.34309	7.71285	3.046
2.625	2.36213	3.79742	4.84632	1.93113	1.93935
2.58865	5.03473	4.15634	3.11287	5.55341	3.8757
1.41317	6.56144	3.48069	5.78162	5.80315	3.39706
2.97442	4.86514	2.1048	5.88371	2.3639	5.54518
2.91688	1.71661	7.74703	2.51651	2.63155	1.17737
1.0251	4.55257	6.08247	2.49718	5.14206	5.2253
5.76124	4.57651	3.02908	8.72867	3.56293	1.2214
5.1526	2.36094	4.66129	3.13896	2.78179	2.07434
4.21392	0.243135	1.44156	5.17207	2.03601	2.0667
2.57035	6.33821	1.5883	8.56662	8.74943	2.01704
2.93913	4.66287	2.87672	1.31539	5.59406	7.43209
3.1029	4.49344	5.23037	3.12305	8.11511	1.76815
4.37602	1.76635	3.73515	2.25836	1.88293	0.513679
6.24705	3.12299	6.39036	2.79452	7.15636	6.15574
1.18394	2.35854	3.114	3.38515	5.05804	1.42453
5.01537	3.51519	5.96915	3.15177	4.3056	2.03797
1.77799	3.52582	4.57151	3.30212	3.04448	4.6686
7.33538	4.46337	1.82235	4.61089	1.67418	7.40065
3.91007	3.46231	2.21581	5.07457	7.19042	5.42694
1.90482	2.13535	3.25866	3.37756	1.06339	1.20437
3.69158	5.34839	7.05694	3.97122	3.10011	4.61766
2.96463	0.690658	3.98545	8.34734	3.14776	4.89432
0.295104	7.04515	8.54833	7.90571	8.48351	2.12393
3.45059	1.78889	2.94821	5.06584	8.7636	4.80211
4.94962	2.73028	2.17702	2.76544	4.72082	5.26757
9.04483	4.31222	5.35959	5.58872	3.19127	2.16808
10.5445	3.44471	5.44293	2.58218	1.42627	9.85566
1.91926	3.99913	2.5166	2.29237	3.02674	2.202
3.60846	2.85927	6.28284	3.4079	4.73892	7.5686
4.05151	2.16585	0.929677	8.33869	5.75974	3.99968
1.5095	8.74842	2.67225	1.92356	2.32588	7.10751
4.50527	4.03813	1.05714	1.47708	0.214671	4.43463
2.64287	2.58574	0.850645	6.73799	2.58879	9.05887
3.19336	1.69588	1.36892	1.96184	3.76129	2.77096
2.62814	4.1608	1.70818	5.24631	9.62927	4.47027
2.0006	4.08377	0.617732	2.39004	2.60326	4.57983
3.77474	4.6841	3.00522	1.49228	5.55601	3.63655
10.4344	2.86505	4.36259	5.18576	4.22358	2.74695
3.97703	3.64697	0.473549	0.760006	1.04675	0.360328
6.81267	1.96287	2.60315	2.05841	1.22456	4.88352
9.05485	4.72281	2.56258	5.74881	2.96513	0.783625
6.91022	1.54306	4.26876	0.982492	5.12754	0.112368
1.97888	4.1509	2.97991	5.54615	3.19764	5.94921
6.29628	2.20068	1.46225	2.41227	4.47885	2.41702
3.66949	3.92929	2.87255	1.69295	2.35311	0.50593
3.26842	4.682	4.93409	7.2353	4.34023	1.11591
8.48462	1.78439	3.6454	1.43734	0.32044	5.146
4.82009	0.378373	3.97535	2.55915	3.01397	5.45751
5.90152	2.03588	2.58317	4.75831	2.51671	1.77132
2.06529	1.6311	2.5681	2.20716	4.86302	7.27948
3.84575	2.64947	5.16036	5.27277	1.93524	5.88841
4.10248	4.14011	3.51121	5.05723	5.04582	1.71114
4.36491	3.39179	0.502412	7.19613	0.895291	3.94771
4.74147	1.47892	2.91216	4.02838	6.89102	2.39445
1.23853	3.57183	2.537	6.43004	1.92308	5.56523
2.0306	5.31036	3.2351	4.91035	1.94007	8.17871
1.68216	1.42131	2.86319	5.19675	1.64611	4.41656
1.54182	1.67494	2.31992	7.209	5.12114	2.57662
4.00653	1.48622	8.15979	4.21111	4.2453	0.729534
4.31867	4.39552	1.63109	5.50066	5.68319	5.3199
2.16526	4.58257	0.560701	5.10926	7.55947	6.62518
5.14141	1.83046	0.999877	8.00505	0.787835	2.90046
3.68165	0.690581	4.49437	7.78638	4.02498	2.49363
5.65445	3.73687	2.27621	5.78218	1.48256	6.00694
1.0014	3.07547	4.61782	3.19055	1.57761	2.40146
2.88048	3.42005	5.84914	6.21024	0.708635	2.81676
3.82703	3.97208	2.74937	4.09028	4.11039	6.34632
2.68662	3.60714	3.55984	2.75486	1.12581	2.78777
8.53549	2.87968	4.50671	2.86175	3.05582	4.48222
1.25595	4.37679	2.07243	2.70311	3.50136	3.31728
5.6746	1.26296	1.1767	3.16322	2.09373	7.41953
6.75604	1.28965	2.02694	8.71546	2.28993	9.63361
5.08211	2.78645	3.0523	3.51929	5.043	3.14704
2.63252	0.668882	1.3449	8.25125	3.04138	1.26806
2.76114	2.95335	1.19627	6.49392	3.45779	5.19436
4.56695	7.69549	3.37686	2.19241	1.10164	1.67202
4.18624	3.70444	1.80976	3.88519	8.05722	6.4884
9.64671	3.90121	5.08334	6.34831	4.28519	6.73072
1.9095	8.35387	2.65518	2.57267	9.28619	1.96907
3.97612	5.12853	3.71929	2.17222	1.89171	4.24097
6.92462	4.45355	1.29266	1.67042	3.75759	2.26896
2.24075	0.12883	2.66675	0.863656	6.1982	4.66969
4.17795	2.06475	5.87386	4.78646	2.66294	2.1096
2.47676	9.03868	0.716058	5.33485	1.50062	7.50679
3.40935	1.46954	6.67596	5.34271	5.59179	7.01954
1.83217	2.80601	6.01174	1.88284	8.75576	3.46653
3.23645	3.62478	4.98544	8.51697	1.94318	10.0543
1.92649	4.0838	2.70502	7.27033	2.58302	3.58017
1.9213	4.99278	2.90458	3.39026	6.1381	7.60286
1.88481	1.90125	2.11561	5.27894	2.51502	2.7464
2.1787	1.2342	3.87037	5.22068	2.4073	3.20973
2.44222	5.06026	0.990264	3.40877	6.57459	5.70336
4.53559	3.97966	1.78949	6.43791	2.86033	0.798648
3.35683	1.21275	4.58388	3.41261	1.78371	0.799152
2.40287	3.21491	2.7129	2.59639	4.22136	3.14145
4.38511	4.51469	3.60285	5.84945	4.51367	6.62379
2.46612	3.91457	4.2718	0.375272	3.05688	6.00972
4.41167	5.11031	5.12673	4.38252	1.49364	5.7824
2.84736	1.34504	1.25141	1.59855	2.3922	3.91242
1.24497	0.747358	3.36264	2.6683	4.61131	2.61514
7.46568	6.3118	0.826417	0.946053	2.37538	4.4507
3.09349	4.08074	5.86142	3.30502	3.6454	5.77426
3.78134	3.82371	6.68231	2.32705	3.76088	3.45544
2.13426	4.36782	5.93109	3.60368	9.83727	4.21827
3.42261	1.19149	9.19123	3.33805	4.92855	3.78094
2.45837	1.41103	1.83349	8.29163	3.32713	3.80981
4.77488	2.48036	4.3644	7.61682	1.885	3.82223
4.60985	3.9027	4.61412	4.79392	1.24908	1.584
7.01227	5.95374	2.83476	2.09038	2.92098	2.81944
4.81454	3.78617	5.67297	1.13094	1.99663	2.80081
3.89829	1.79995	7.11437	3.04104	0.409472	5.92013
4.21046	3.35002	2.61556	2.44488	2.28967	3.41307
5.45341	2.34821	3.90147	3.18062	0.310126	2.68007
3.84568	2.41716	1.86357	1.10154	3.50747	5.05379
4.18394	2.81141	2.01041	3.68903	5.57243	4.92031
2.54767	4.52497	3.11255	6.41117	3.78437	3.17992
1.31246	6.59173	5.47201	2.62469	2.55215	2.51822
1.0054	2.60171	5.30255	5.02448	0.946521	4.84288
1.67123	3.46635	1.00034	6.54804	4.58178	4.3148
0.95996	4.22463	3.78763	4.84071	1.70881	3.97725
1.98622	4.28639	2.47441	1.6845	5.31308	5.97707
3.62872	4.02196	2.53449	1.7986	3.25051	2.9721
8.66349	2.84622	3.03718	2.54732	3.62786	9.93119
4.76047	1.51329	8.59855	2.02145	3.25072	0.965901
4.62573	4.51811	4.46971	2.65056	2.46601	2.0734
4.2621	5.92858	2.92182	3.00418	4.74875	3.89742
2.06231	1.32599	3.99941	5.45106	2.56044	0.89558
3.24129	6.80859	4.96366	1.89533	3.85145	4.9377
1.66693	4.29103	5.52517	6.31339	5.06643	5.1235
1.15104	7.92916	2.65554	7.69107	6.66716	4.29129
4.78186	3.89434	3.02839	8.87125	1.27436	0.657382
4.65103	3.9527	3.07624	2.32741	5.30948	2.01134
1.6389	4.65355	3.06282	7.35819	3.75502	3.36521
5.82909	3.64733	0.930046	2.04978	5.22731	6.27233
9.0857	2.04832	1.37208	2.95735	3.51232	3.23587
2.7564	2.7248	4.2745	2.64537	4.95266	9.22438
7.96437	1.53173	2.49519	2.25413	5.74857	1.22166
9.9531	3.41981	3.89654	1.75485	9.87148	2.33623
2.93812	0.517824	2.14182	4.86953	4.0263	5.63411
2.15968	4.45946	6.42896	7.31157	6.23802	2.04053
1.88305	6.07446	5.58353	3.99311	4.54217	3.22719
2.10684	2.61983	5.41875	4.0301	1.74613	4.20508
3.37415	2.99762	4.92056	2.22078	4.47503	5.97152
5.85048	7.28158	2.14753	4.29137	4.63417	5.55425
7.3563	2.56117	2.98844	5.36031	6.45376	4.7338
3.41487	4.83788	3.10795	5.209	3.61701	4.58283
2.69279	7.37306	0.879176	2.54497	7.18645	5.77638
3.50815	3.62653	8.82705	2.73979	0.704549	0.551179
4.6048	1.9611	2.52372	3.43266	3.93056	5.02909
7.81752	1.50914	1.6727	5.39468	3.77845	3.15356
2.0841	1.62728	4.32569	6.63412	2.04256	3.38449
2.10305	3.97029	0.564599	4.01486	4.48001	5.13653
1.85466	3.76188	3.42211	2.7775	0.55828	3.57043
3.16353	7.55241	3.25832	6.37182	3.53986	3.87033
0.783599	2.53424	3.07497	2.41834	1.93997	3.40031
3.42708	4.89485	5.36321	2.27715	2.52459	5.06648
5.46221	4.58309	3.445	2.15014	4.02841	1.0234
5.49307	4.37611	1.94428	3.84695	4.10548	6.19482
4.52533	2.67513	1.99491	3.2961	3.08112	7.55967
2.55782	2.75669	6.66896	2.64269	2.66066	4.46611
1.90619	4.01836	6.34188	4.7436	7.35806	0.644336
3.65548	3.4695	6.74227	0.919413	1.54939	1.447
5.65117	4.93665	7.92157	2.17418	3.52213	2.46548
1.67778	4.18979	5.46164	6.59805	1.85096	2.08335
3.56479	4.02068	4.61651	8.81085	4.61701	0.989172
2.83905	1.77641	1.78825	3.3984	1.79057	2.00479
1.46361	1.84211	3.07015	2.30947	9.08281	7.74007
1.75218	3.41545	3.25502	4.42135	3.04494	2.13359
4.69265	0.941771	3.06306	1.88562	2.1319	7.70783
2.66473	6.39718	2.55166	1.09175	1.08765	2.17858
2.15606	2.68994	5.60204	6.5267	6.89401	3.60334
6.93228	6.42945	2.81149	2.68459	1.77765	8.78883
1.64341	7.07554	3.26179	4.69742	2.00272	7.45892
1.57466	2.49259	4.42062	5.00781	1.32106	3.41957
3.24708	1.71753	2.55367	2.90482	7.53157	3.88725
3.85139	4.30868	6.07631	7.66212	4.93114	0.517981
3.38024	3.64504	5.94345	8.81517	2.01975	3.15415
1.06495	0.776634	2.47994	3.49655	1.42838	2.71545
3.69429	4.03917	3.01651	2.82803	0.612142	2.23563
3.24443	4.17776	2.68468	3.23624	5.04396	0.268004
2.89081	2.08773	3.81351	1.59426	5.0034	9.72009
2.59794	4.72341	3.58979	5.8683	0.316967	5.61134
0.494289	0.728306	1.7931	2.24376	4.79981	4.34612
1.65992	2.6647	7.92589	1.37572	3.46403	5.03559
3.1193	0.982676	2.1533	0.494772	4.95243	4.39744
1.69075	1.9315	10.4314	3.79127	1.60783	3.2768
2.57111	1.84689	6.39084	3.32889	2.86001	0.529087
3.14228	6.18499	4.0885	5.91607	4.78817	0.840122
6.54379	2.31894	0.215974	2.77341	3.9924	3.73304
1.72257	2.59905	6.16403	3.50245	4.08142	2.26703
6.20485	1.60979	1.22209	8.44933	6.63289	6.87279
4.30378	1.66104	0.292636	2.40466	4.29164	1.57266
4.03948	5.5927	1.55367	6.20177	5.32773	2.8016
1.94077	2.58895	1.4169	4.32295	2.27834	4.27503
4.83766	4.5415	5.08038	4.88455	1.6085	6.37719
4.27732	8.19848	3.65465	1.94517	1.53423	3.52254
6.25986	1.43081	1.36408	7.60493	5.59442	6.63267
1.85081	4.46034	2.54496	4.1543	3.13256	7.93515
3.08928	7.92606	1.15193	3.74671	0.83562	6.00291
2.44599	3.30235	2.38363	5.00568	1.61939	7.62386
3.66538	5.99841	3.18607	2.94744	2.47126	5.92314
10.3923	5.36425	1.00235	2.64892	2.4135	3.03746
4.21136	6.91732	2.00714	4.30833	4.78701	2.71653
1.71882	3.72526	1.62058	3.25604	5.2853	6.03153
4.65711	2.38632	2.72619	2.90559	2.02792	4.4736
7.72165	1.76947	2.74526	4.24774	2.3273	4.49407
3.04615	5.1587	1.46864	0.258109	5.35241	1.35473
3.02	1.74851	1.58332	2.99785	1.20847	4.53936
4.02386	3.66715	2.70858	4.90758	1.82237	2.61622
3.06392	6.35809	2.26041	4.74549	3.37529	3.00882
3.22748	2.95409	5.10293	0.642694	2.62509	4.95566
3.7873	3.73102	3.37401	1.28978	0.260569	10.1382
7.42817	5.75612	6.07922	4.48346	1.39287	2.12447
4.28757	1.75567	9.2369	2.71614	3.13174	5.54008
1.37407	8.6241	0.776781	8.12841	4.29589	4.05114
7.54426	1.40585	3.23273	7.72487	0.27137	4.4354
2.45837	1.45112	3.12491	5.08124	3.39928	3.17638
3.09699	1.32882	4.7411	3.2213	2.21483	4.5965
7.66888	1.71529	2.73527	9.11465	2.58201	1.22184
1.99488	1.62119	4.46335	2.32294	2.55562	5.65433
4.7061	3.306	4.91466	4.99702	1.91843	3.75412
3.45773	5.96571	0.957244	4.9124	1.48002	1.74119
3.71334	3.17394	2.13467	7.1202	3.28129	4.12284
4.76774	4.20098	4.29845	8.68325	4.12747	2.76045
0.799456	4.4463	6.5266	5.05382	1.20188	4.89843
2.93512	0.761282	2.38977	3.37921	4.25451	3.72721
1.34737	5.40572	2.60361	2.51229	4.18049	6.81002
4.18633	4.59843	4.29592	3.28755	1.829	2.60565
1.25969	4.12726	0.662695	1.69319	7.35214	8.57773
2.71207	4.40474	3.64434	3.94322	6.92875	4.89998
2.44547	2.71866	2.18102	7.18677	1.92798	2.86681
2.09958	4.64606	3.94452	1.33618	4.5	0.628124
3.17113	3.22549	1.35262	6.54638	6.75494	2.61639
3.6342	2.98801	1.6899	2.04879	3.12827	5.16268
2.04575	2.81331	1.1608	0.786062	1.27023	5.73065
2.95029	2.04006	0.280633	4.59607	0.85591	5.82778
4.00941	1.85284	7.19373	1.83629	3.99664	7.75365
3.32927	5.31326	6.72027	3.97582	1.82674	1.98066
2.94883	1.49647	4.17362	0.797088	1.76088	2.3129
5.44444	3.2097	4.335	1.42413	4.24214	6.00101
5.84094	2.36603	3.86001	1.13803	2.46406	1.57966
4.71866	2.69248	4.5225	4.72834	4.0825	5.46308
4.18238	2.8782	1.80761	9.45432	2.84105	0.802167
7.1292	2.65812	3.62727	3.65265	1.0096	0.531349
3.37463	1.9852	3.53141	2.72202	8.72324	2.92265
0.835636	2.64111	1.16651	2.52111	5.38063	2.35881
5.17027	1.70055	2.95701	2.58408	1.92851	2.54053
10.7988	3.90998	4.7042	1.62695	5.0921	6.00644
7.53753	5.44944	3.19788	8.96532	3.66614	4.23553
2.73477	5.22004	3.09082	6.71678	5.26154	1.52144
2.16951	3.81842	1.48015	5.70229	3.26284	4.84373
0.974028	4.45974	1.95122	5.53671	2.15512	2.01109
8.84238	3.19304	2.46087	1.54107	4.19414	7.68051
6.94155	1.98368	5.04564	5.48941	4.38549	3.1611
4.58818	4.52077	4.42255	2.7114	1.15388	0.7111
3.0189	1.88515	8.04979	9.43652	2.94398	3.30737
3.84819	2.26605	5.48355	8.34617	1.6762	3.06766
2.90565	4.19433	5.70638	1.02631	4.23956	0.648389
3.77788	5.95269	4.48698	4.47205	2.4945	2.15989
3.56997	3.90082	4.6028	3.96695	0.316515	3.89065
4.15337	4.10061	0.913189	9.4557	2.00088	7.0246
1.70882	2.97037	5.69831	5.68239	6.70541	2.64176
2.12681	3.89894	3.80983	2.49241	3.75954	4.55048
8.3872	2.27257	0.692608	1.45544	2.77356	3.58517
4.26888	4.71246	1.35556	3.93406	4.08359	4.25618
4.52926	3.34698	3.18405	3.17214	5.85153	2.49285
4.26291	4.21485	3.4505	4.75187	4.49705	3.26345
0.90863	5.57642	2.08687	3.01276	3.19753	2.29674
2.23928	2.26526	2.15936	5.43478	5.52276	2.37159
5.23053	5.11253	2.06829	3.44574	4.35748	2.71727
3.21903	2.83365	2.65674	1.61328	5.1364	4.14098
1.23144	4.3218	6.10134	4.51787	3.17473	4.59804
2.51106	4.24546	3.8889	4.2539	3.021	0.506839
2.20347	5.44076	4.4308	5.46968	1.53286	6.92351
3.67166	1.64836	2.53669	3.41094	3.17728	1.91085
1.06684	4.83782	5.67848	4.21367	5.44212	0.888504
4.14657	0.832456	0.444593	2.95719	4.21001	4.31052
5.94279	6.64366	8.74975	8.21201	4.08921	6.21812
2.73835	0.971924	1.55348	2.57641	5.40527	3.70435
1.94915	4.05655	2.79094	4.95363	4.55401	3.33797
3.25918	2.78402	3.85536	0.290201	1.71712	3.17848
1.63057	5.42858	2.33407	2.55124	2.71263	7.8482
2.56704	2.63284	2.56302	9.33996	2.96896	5.07614
10.4222	3.99507	4.16156	4.84968	4.12823	6.42094
6.96688	1.64052	4.23323	1.65383	5.11476	3.22021
4.63868	2.47619	6.06416	3.06711	2.3282	6.39143
0.444809	1.93725	7.43381	3.28646	3.13746	2.61391
4.85448	5.24651	3.51871	7.13411	5.29634	6.14279
1.989	3.29713	2.1797	2.03764	4.7944	4.65062
3.05541	2.66449	1.4098	2.19541	1.75924	4.44919
2.4763	3.00863	3.51297	4.61162	2.20183	4.76381
5.7312	0.9452	1.2136	5.43915	1.65933	1.26232
3.43194	3.91391	6.28093	1.84287	3.50728	3.44807
7.4206	4.72539	4.75147	1.94724	0.97267	3.12019
1.09126	3.90043	1.51977	7.86003	3.32846	1.22745
2.3168	3.26336	3.43139	6.24569	6.91515	3.38962
4.73669	4.35059	1.14646	4.24642	2.36427	6.0624
3.37429	1.91405	1.4692	4.24941	1.3363	1.60873
3.7173	8.74457	5.76226	4.21592	2.0008	4.86343
7.71163	0.839389	2.7416	7.21516	4.71253	3.75665
7.67837	3.12615	2.80366	4.03306	0.309425	2.73992
7.16125	4.05738	3.97562	2.684	3.45185	5.94941
6.85375	3.32093	1.85199	2.15225	4.7425	8.42483
1.44675	4.25883	4.48605	2.79627	2.57767	3.37198
2.54172	0.699425	1.89224	6.82883	4.26713	0.610269
0.706285	3.25654	3.24595	3.0609	3.43904	4.0806
4.33121	4.53696	3.49629	1.66651	8.10178	3.387
1.46731	4.38043	2.15119	1.04536	4.78484	5.46762
5.14255	4.24724	3.82619	1.48328	5.55056	2.41533
0.890175	3.37881	5.35895	2.26933	3.84827	2.488
1.39365	2.28036	1.03156	2.33909	2.11313	2.90208
3.9563	6.66738	3.87794	3.90943	4.86348	1.46574
2.59185	5.59046	1.85562	5.08787	3.80276	0.355944
1.92341	4.54626	8.84577	2.77055	4.80346	1.6693
4.97672	5.07485	4.38296	5.71253	2.03267	2.0405
1.73387	1.095	2.16824	2.82394	4.93384	1.03024
3.78991	3.62507	1.53138	5.92383	4.74735	0.962832
2.7329	4.25342	4.46198	2.078	7.40044	0.459068
1.21674	1.542	2.60896	7.00766	3.21182	4.66701
2.84151	3.3428	6.54748	3.16039	5.2999	2.41242
6.67151	2.47538	1.20171	6.53905	1.18538	2.96444
1.51812	6.12352	1.5927	2.0556	5.48242	3.4055
1.67686	3.77055	6.64407	2.70337	1.75955	10.0313
6.99148	2.46299	3.66661	1.72996	1.92957	6.42687
3.92341	2.79775	1.48272	4.74039	3.96887	2.6157
8.60834	4.62192	2.06183	7.58935	5.00537	1.85167
2.31911	1.60629	1.84832	5.96917	3.13126	4.98923
1.53157	2.83143	1.95734	2.38057	1.97096	0.620031
4.98115	2.19364	5.25766	4.70521	2.38388	6.53332
1.65318	3.14493	4.85218	7.2265	3.06727	2.96814
1.43999	2.7073	1.62483	1.66695	2.56584	4.46277
8.33343	3.01925	2.66305	5.02309	0.77561	2.60859
1.77163	3.14911	4.79162	6.57821	4.81511	3.94571
3.06955	4.59324	1.19241	1.38981	0.989599	1.33699
1.74953	4.66184	3.65926	2.81234	2.89543	3.42732
9.44048	3.08696	2.90316	4.11726	1.27359	0.669639
1.83501	2.98239	3.87919	1.65051	4.22816	4.94749
4.67176	1.85152	5.38348	8.24326	2.7885	5.49491
1.56625	7.97205	5.17941	4.70273	2.41661	8.04801
1.29236	3.24601	2.76713	3.42905	2.54241	5.5466
3.68778	4.28835	2.96662	4.40216	1.23136	7.07437
1.60213	4.26341	1.62007	6.60733	1.60944	3.90293
3.78821	3.93714	3.32278	1.85693	0.839006	6.23338
3.23565	3.31814	9.17858	1.23648	2.10716	2.96287
1.96156	2.14381	2.86642	3.44868	4.54224	7.75571
4.1986	4.2941	6.15122	3.3384	2.62119	10.0693
3.54682	3.06568	2.49221	2.00972	4.62478	6.95639
1.32002	4.21946	4.65683	6.12068	4.42789	7.30844
2.78291	1.814	3.08289	6.0658	2.24377	1.95085
10.2243	2.41318	6.22632	3.40909	6.13613	1.5074
3.42921	2.53683	4.80284	7.54754	5.31182	5.97844
1.8256	2.55234	5.96641	3.24507	1.62493	6.2079
2.32242	1.85753	10.6084	3.9476	2.53771	1.62824
2.71248	6.66753	6.7856	6.59444	1.6875	2.59315
3.67892	1.70698	7.9518	2.83096	3.85425	1.76071
2.10588	3.12604	5.2555	3.31087	2.22781	3.39179
3.40536	5.09701	1.21909	1.74557	5.19819	2.23821
3.81198	5.45842	5.81529	2.75983	1.67976	3.93844
4.46072	4.14855	2.87312	7.63721	2.63741	4.16192
4.51474	3.56103	4.6012	3.02069	2.73058	4.74524
2.16523	4.08396	2.47258	3.49759	0.758822	0.53385
6.26468	1.74092	4.21769	5.72444	7.01315	2.22662
3.24665	1.61317	1.16725	1.15349	4.76923	2.27544
1.64416	3.49411	2.11314	1.64566	4.90688	0.381044
2.27575	4.14456	2.6699	4.70832	4.84261	3.42202
0.412204	1.35094	2.83556	0.603411	1.22178	1.77951
6.59009	4.07259	1.27878	3.44704	2.40253	2.6188
0.327538	5.05029	4.40201	4.88025	4.46657	1.75587
4.16834	1.21163	0.615589	3.54836	3.23989	1.68302
1.66894	2.77602	2.83742	1.72764	3.62361	1.86461
3.33697	7.13462	3.6364	7.08392	4.86505	5.68748
3.69193	4.13943	4.11984	6.02444	4.06863	5.90357
4.5703	2.31216	2.2741	3.82711	3.07795	5.2274
2.81976	4.28224	5.95908	5.16315	3.88469	6.37939
2.10761	2.39312	3.10857	2.1054	1.10593	1.55475
4.97018	4.54384	4.21597	8.65973	1.42948	3.61645
7.49707	4.9939	6.06801	3.76215	2.92372	1.06087
3.24851	3.99501	6.70531	4.71875	7.49738	4.22776
5.41395	1.8952	10.478	5.76788	4.17677	1.62744
1.89704	3.86571	1.00082	1.71621	4.39814	4.46082
4.78791	2.48935	1.19286	1.92271	1.66483	2.44512
10.4198	3.36839	4.22578	1.39205	1.52568	5.95748
4.68441	7.52924	6.58594	2.92258	4.65063	2.10333
3.93577	8.02894	0.906005	2.97905	3.45163	2.63043
2.62426	3.55133	4.29497	4.27207	2.13583	6.15802
4.38481	4.95097	8.29168	7.10186	7.05449	6.41452
3.08293	8.49751	0.576095	0.295043	3.11378	1.69585
0.550102	4.54534	2.43652	5.28714	4.57497	9.51223
4.69282	3.70417	1.56032	3.55673	3.361	5.50918
1.77084	3.40805	4.93075	3.70503	2.64971	6.41786
4.48627	0.648056	2.52505	2.57647	10.0438	2.5435
5.11997	3.77559	4.44592	0.257443	2.32828	2.63144
6.20859	4.73727	2.5364	3.77088	2.88619	4.55094
5.00108	4.1137	4.92431	5.31548	6.0703	3.50941
4.54532	5.3073	10.6606	3.79344	3.35394	4.40617
3.1385	1.90896	2.82029	2.41487	2.72666	8.84221
1.34103	8.08696	0.599904	2.06499	1.63062	3.66897
4.75326	1.76749	1.48865	3.71389	4.9437	3.3649
1.34387	6.72431	3.28513	2.19709	7.18513	3.23459
3.81371	4.29057	3.39053	3.39586	1.77943	5.85699
10.5233	5.483	0.827155	7.11471	0.842723	2.22287
3.69401	4.47417	3.50941	2.27745	6.71826	4.08099
3.05486	4.06333	2.43943	0.977193	4.03842	3.06122
2.5125	2.46599	3.14509	3.59105	2.66502	8.11949
7.24593	4.49977	4.95306	7.71193	7.70826	1.64769
4.98538	5.43532	2.96078	3.83588	4.00082	5.44069
1.08884	1.1308	7.15248	3.47721	5.33561	3.76981
3.24347	1.37229	3.0222	1.01144	2.09453	4.47005
7.28057	3.87678	2.16729	4.77187	5.26984	4.87087
5.98671	4.18501	5.71933	3.14347	2.81171	6.21959
3.0341	7.18321	2.21399	1.73252	2.7694	9.54746
1.49408	4.24387	5.4611	3.6278	8.52719	3.3941
2.56709	1.88208	10.0891	3.44909	9.81834	3.42519
3.13979	2.54025	3.06358	3.05961	4.6402	4.72513
2.15424	2.08929	4.83293	2.80363	7.42555	2.81304
3.6343	4.17005	1.42382	1.83156	3.24914	3.41206
6.34189	3.44281	1.11853	4.74769	3.59712	5.83186
3.57078	3.95635	4.76123	3.9879	2.77941	0.466792
3.46349	3.99714	3.27564	2.59046	4.02452	2.60872
8.55977	2.86662	1.01503	2.20749	5.19533	3.1565
7.43924	2.11514	4.97399	2.89035	3.84391	5.80966
4.30325	2.73872	6.15599	2.55445	1.07983	2.6719
0.993911	1.90228	2.65953	3.51155	6.06003	3.32406
3.07383	3.4162	2.07901	8.77804	2.64476	2.22353
5.61502	4.03272	2.79827	3.49665	4.0142	1.38775
0.92906	3.87027	2.4696	5.12683	3.81114	3.13284
7.50903	1.62155	1.98569	4.79035	0.991614	9.11582
1.05433	4.39588	1.99081	2.82648	3.1847	0.443913
10.2854	1.74384	3.35213	1.38212	2.63324	4.4087
2.67899	7.03472	3.39808	1.62563	3.78306	1.76787
2.92514	5.47419	5.46212	2.81337	5.54069	5.4402
0.298251	4.10238	2.71247	6.00004	5.42557	3.94959
6.17142	5.91591	3.96106	8.44979	1.08639	2.06753
4.0447	2.37255	2.91401	3.53326	2.75946	4.29041
10.9935	4.15186	4.22415	2.41184	2.08887	2.91894
1.42782	2.77411	5.9135	3.13644	4.9066	5.7164
8.94024	1.61849	2.55949	2.24565	1.08763	0.871421
1.80688	5.99974	5.44757	5.94371	5.39889	8.09787
4.51052	4.0343	3.2037	1.79912	5.00339	3.00944
3.84351	1.34982	3.54845	5.52691	4.92158	1.03588
2.18726	1.63976	6.2757	5.22496	7.30892	2.82504
2.34836	4.20149	5.6669	2.98909	3.09438	4.33587
3.77428	0.698111	4.24902	3.14404	6.09611	2.6448
2.89285	4.03934	4.54261	4.77645	2.11779	4.18372
4.66655	2.88419	3.61316	1.67899	5.76991	3.78394
4.37849	3.9857	4.62226	9.0382	9.83607	2.28192
6.9447	4.81158	6.25847	5.68926	0.868023	3.87047
4.53303	1.67644	7.69791	5.26227	0.843306	3.45965
4.59127	5.94862	2.09135	0.615551	4.99076	1.33413
1.45774	2.08485	3.15682	3.18222	8.38385	4.58463
3.23805	3.69553	3.09673	5.24345	2.54199	4.23632
3.71794	3.25726	0.939539	0.446565	3.77172	5.55152
5.13153	1.9438	5.77753	3.98961	6.14248	4.95151
4.4471	4.5365	0.747492	5.0863	3.38117	4.20487
3.10322	1.87577	5.11873	4.10003	1.85094	3.73532
4.41583	2.01921	2.61261	3.4596	3.55371	3.86655
3.95392	5.38046	0.296658	2.57308	3.01406	2.929
3.60464	3.22662	3.05986	9.09999	1.64825	6.33127
4.7226	4.60984	1.7045	5.70474	2.14364	5.91951
4.9723	7.35598	1.69082	3.67437	1.67707	5.81763
3.4683	2.38387	1.03256	2.80851	1.27172	5.70983
3.44215	1.80306	4.34991	4.10108	6.77735	1.54081
3.25726	4.37538	3.58046	2.62981	3.72983	9.88163
4.71495	2.98578	4.83036	6.8257	2.70597	3.69646
0.980675	4.53128	2.86531	1.19729	2.4717	3.28282
4.6256	0.407797	0.6454	2.74534	5.74713	0.1633
4.7227	2.76527	2.2257	9.05742	3.33987	4.99717
2.97299	5.22293	1.20103	1.9263	3.84486	6.17235
2.85499	4.95576	1.09844	3.84607	4.12129	2.40188
3.19276	2.76193	2.36787	4.22697	1.45577	3.14552
3.14444	7.9778	2.98345	3.0861	6.20908	5.18417
1.93184	3.93709	3.2365	2.70671	3.81514	3.93841
5.0184	7.26913	1.71374	2.6583	2.41802	6.09804
2.42321	4.08626	2.53326	4.08466	3.41581	0.446966
7.12527	2.09491	4.59047	5.34905	4.59854	4.53585
1.90445	1.45839	0.853542	4.60024	8.23437	1.56952
9.86161	2.19411	4.62261	2.94061	2.39681	5.21832
4.87123	1.85446	6.53066	6.7996	3.94368	4.87541
6.27101	3.55899	3.65364	2.76258	5.32535	1.1351
4.6406	1.86995	5.46884	1.94026	3.91443	1.48761
6.1695	3.06226	2.13797	0.5194	4.75067	4.835
4.56342	4.49424	4.63135	2.43525	4.29996	3.85824
1.45911	1.87119	3.35101	4.27441	3.56164	3.53991
8.09411	4.01711	1.83916	7.89622	8.50532	0.674927
2.01673	2.61072	2.26747	7.14011	4.20503	5.21521
2.07113	1.43384	2.03826	9.40451	1.76034	0.683657
2.93733	1.2363	2.63831	4.35979	3.64901	2.89522
8.13347	1.78488	2.06089	3.26272	6.43496	3.18655
1.14801	2.81937	3.61976	1.66468	1.94822	1.60778
8.04196	4.22895	5.15822	3.65825	4.40973	3.0085
3.91064	6.10021	3.19578	8.18751	5.02391	0.356193
1.77894	5.0796	2.18714	7.64895	6.48824	1.53194
3.3798	3.66178	0.734769	4.26197	3.89946	3.02322
1.63507	7.31128	1.8096	3.72045	3.15741	1.47541
4.17438	4.37777	4.91366	3.47098	10.2426	4.08813
4.66992	4.04282	4.73981	2.93597	3.93769	6.44128
3.09644	3.71578	1.69873	6.93465	7.45295	3.78161
1.4124	2.88691	4.31008	5.29955	3.90121	5.48417
1.59967	10.0293	2.16523	6.39546	6.73771	2.55132
5.1626	2.27923	0.615756	6.38962	0.749723	7.75839
4.60557	2.42969	3.47942	4.04336	3.94832	1.25892
4.71747	4.5081	4.67999	3.00346	1.81137	3.87936
1.88941	7.34314	1.86233	5.00814	5.63317	2.51141
1.0742	3.50049	8.31646	3.27646	8.28923	4.5539
6.73306	4.15398	5.58771	4.72729	3.74121	4.64098
7.60382	4.43067	5.63481	3.89482	3.96432	0.43093
2.2479	4.59632	1.58561	5.14075	4.38435	2.02977
4.86898	0.874166	0.482828	0.679881	1.9589	2.94589
6.96044	3.58501	1.70493	1.54625	1.04998	2.40015
3.29638	1.53351	0.781227	4.99902	8.27087	4.78809
6.01885	8.23313	3.31617	2.95842	3.30617	2.9065
2.2259	4.04061	2.65144	4.15671	3.22573	5.20765
1.30927	1.99791	6.15738	5.31496	0.525224	9.90843
2.47596	3.95977	2.03863	4.30544	1.8535	2.44654
3.76589	2.0654	2.52302	1.90646	3.15991	4.7344
2.2962	4.6165	7.11139	3.90938	6.31168	1.03483
1.77409	4.35452	1.91434	3.00471	2.68317	1.03891
3.24013	3.04929	3.23564	3.97054	1.30155	2.2432
3.66905	5.6887	3.52503	3.55742	1.15955	0.594327
3.61334	3.052	3.63636	5.59073	0.980195	5.73692
6.38187	4.17549	1.5369	3.62853	4.91577	2.01563
6.25328	3.62772	3.22466	4.37126	0.991936	1.22481
1.00477	2.84749	2.62093	5.0321	5.38238	1.89497
7.56317	3.27294	2.65732	6.41555	4.35008	5.1739
0.823323	1.4777	2.92029	2.98712	4.53805	7.04142
1.03131	3.5086	1.83356	3.47069	1.69394	4.61465
3.09269	1.47742	5.2658	7.87756	9.94282	2.11247
4.69965	4.69061	4.64573	4.23827	6.17738	6.78232
5.72092	1.97154	7.25169	8.4734	6.89889	9.76113
3.4091	4.49178	2.05515	6.70988	1.0111	0.576775
1.51099	1.25239	2.32062	5.51396	4.61273	3.31413
1.81876	1.60046	2.87758	1.76358	4.06921	0.562782
0.951981	4.48583	5.37956	1.57186	5.03633	0.422985
3.82481	4.59782	1.23082	8.02394	1.16424	3.32297
4.39039	2.80462	3.35202	6.54357	1.91448	5.32107
7.03124	4.42095	5.76094	2.17407	3.02602	2.7921
2.18695	3.71795	6.38628	6.19342	6.72366	1.07394
6.74022	1.89281	2.23763	3.33676	0.808774	4.47878
4.67756	1.4088	1.82184	3.15271	5.65352	6.60103
4.04937	2.79603	4.67856	4.02025	5.57369	3.40625
2.09624	2.64206	2.90878	6.63763	1.2105	1.89017
4.76372	2.34654	5.57697	4.75995	3.82718	0.593764
3.12937	2.44987	2.85653	4.48022	3.11235	4.56074
3.10824	5.15562	4.42131	4.26341	2.79295	1.78335
3.33925	2.31138	3.17924	7.00742	4.04657	3.00901
1.00654	4.35095	0.755602	2.43815	1.2446	2.86446
2.0901	3.94466	7.73876	3.49009	3.58559	1.68826
8.42797	3.10112	5.12623	5.19777	1.56146	9.3045
3.86031	4.63746	4.42328	4.07016	5.3266	0.681682
2.25035	3.00088	5.89144	0.227976	2.63369	1.71413
3.71488	3.97342	0.955274	4.18871	2.12124	4.98208
2.21067	1.33893	3.32312	2.23283	5.30977	4.29655
4.72213	1.75001	1.04971	0.852887	8.39608	1.55164
1.44657	1.60782	8.10664	1.87623	3.88107	5.92675
5.02462	5.79963	2.02055	5.34452	3.85297	4.9922
6.56085	9.02898	2.13232	8.77901	5.57859	2.49203
1.55451	4.62289	0.654759	2.54261	3.76859	6.73636
4.80051	6.48801	2.27689	3.4167	4.88407	4.00627
4.9365	4.59518	2.47545	2.2988	5.07746	2.12537
7.78373	5.60784	1.26986	2.70287	4.92981	3.70411
3.30426	2.73964	3.97022	7.08694	4.90445	1.49627
3.0069	0.900683	1.38449	8.65402	2.69455	3.52392
2.20986	4.59897	2.66266	6.12524	2.70446	6.64421
4.94242	4.54848	5.80661	2.36424	5.24167	7.63428
3.41893	5.98266	4.36783	5.66093	3.88542	3.32165
7.89905	3.23882	3.93578	6.79903	3.83871	4.91847
5.24401	2.58936	1.79444	1.57576	8.56815	4.59256
2.80166	1.44815	9.42617	3.88505	1.62778	2.15624
4.75851	1.23672	4.35471	3.09156	9.20603	7.74171
4.34491	1.48261	7.08644	0.493769	4.22503	0.966379
4.93131	7.32914	7.20206	2.1316	4.66382	2.32945
1.30831	4.18063	7.23722	2.65005	3.70552	2.13562
5.20445	2.67349	2.0817	4.91182	1.19686	5.6144
5.93356	4.71436	0.125082	4.47028	1.87876	4.80879
5.10968	1.27822	0.709926	5.1646	1.70433	4.20027
3.0995	1.85733	1.67407	7.08856	5.2151	4.31185
3.84041	4.55866	4.74167	5.89563	1.83713	4.94064
3.32023	3.84109	5.73166	2.8858	2.20035	2.13779
5.45709	1.8493	0.82559	8.31457	2.8046	2.12021
3.8077	4.51269	3.29874	3.85437	4.87298	6.94156
2.30838	0.844497	4.54621	0.607834	1.57972	4.26215
6.42556	3.24449	7.49726	6.50863	3.06091	3.66844
2.48448	2.45495	0.736608	3.8149	5.03879	4.9091
4.12438	2.28825	0.399293	2.78773	1.76196	0.7437
3.68426	4.26397	5.67944	1.93182	8.02584	2.10661
3.14386	3.44219	4.48362	6.9226	2.62724	7.42128
3.10897	1.80144	2.76705	6.10121	1.06561	3.51945
3.98012	3.90044	5.74933	4.51808	4.56823	4.2721
3.53739	2.58312	1.67976	6.00628	4.53921	10.0001
1.21767	3.40567	3.6381	5.80472	4.54904	2.26551
3.75203	9.1452	7.25394	0.846326	3.42218	2.5598
3.01277	4.30817	2.35094	2.09223	2.43331	2.05547
3.76085	1.85859	2.34149	0.563053	4.79435	4.58308
1.98094	1.69285	3.27304	0.619706	2.00227	2.38495
5.63062	2.36924	3.24502	1.96673	2.61945	1.61259
2.06266	2.09207	2.33911	3.36433	5.08031	4.87302
3.08296	2.73927	1.01352	5.68825	3.6129	5.36279
2.70479	2.65814	2.86564	1.50064	4.08849	3.90169
3.51907	5.63499	4.71511	3.04283	4.74172	5.59821
6.81522	4.78962	6.31156	5.19595	5.36484	1.13436
0.649458	2.76052	3.95057	3.31595	5.24668	0.767118
10.0799	7.38562	5.35426	8.98372	1.82798	5.27059
3.58387	3.77969	1.37725	4.08418	5.15632	5.93266
3.65282	4.85974	3.64231	6.60316	1.89491	5.7405
3.67614	2.40263	3.53929	2.36954	2.55967	9.6449
1.69001	3.44385	3.09405	0.933027	1.78173	0.920071
3.75297	4.25575	2.25402	0.329553	0.316888	3.82513
5.01259	2.6259	4.85187	5.65692	1.03373	2.31793
5.03729	1.75269	8.5561	5.22041	8.46056	6.59163
5.13917	7.74707	4.5643	8.34007	0.976826	0.0649537
3.49592	4.84319	1.5867	2.90763	0.840454	5.86173
3.07705	1.53485	2.11223	2.47829	1.78111	3.47067
3.14153	4.40388	7.4144	3.21095	0.55089	0.701517
2.3002	1.88578	1.77225	2.16129	2.85033	2.23424
4.0333	3.3039	3.88137	7.2193	1.75749	7.17925
3.80914	1.764	6.22856	3.21005	5.37966	3.30095
4.78305	3.6826	5.87238	2.41862	1.74581	2.91559
4.67351	1.84332	1.95159	8.65407	3.10439	4.30198
1.59319	1.75116	3.41636	2.43634	1.24837	3.55487
2.62954	2.94891	1.60984	4.24319	1.19143	3.80273
2.10692	3.18418	1.76782	9.48515	2.68962	4.33534
8.84307	10.7317	1.72351	4.87536	4.99049	0.878743
1.97303	4.04141	2.48206	7.88252	2.47114	3.2927
9.12883	6.2987	2.32287	1.42857	0.245657	4.39398
7.78301	4.60123	0.876536	3.31607	6.7609	2.40698
5.9249	3.55872	1.35605	3.40655	1.95069	4.43551
3.13717	7.95503	2.64011	2.92947	5.98118	4.43092
4.28462	3.45099	4.60362	4.72047	9.52201	7.1815
3.06625	0.822339	2.99159	2.98613	7.94915	5.20035
4.82287	4.28412	2.08879	9.00854	4.25339	1.30935
6.15026	2.14707	2.68119	7.2087	3.14539	1.14089
3.02652	3.47726	2.04823	1.04737	3.4074	3.95177
1.83695	1.65841	1.79689	4.1407	0.528869	3.74096
9.80052	2.34545	2.11994	2.69616	1.71923	5.94087
1.34429	5.19437	2.37453	3.39892	4.39456	3.38244
3.79967	4.41911	3.80671	2.14632	1.40627	5.5521
3.68027	1.86668	1.76558	6.56337	4.32674	3.08825
2.05447	6.01912	2.61658	2.45505	5.80016	1.55181
3.97297	1.76631	2.94646	3.25415	1.06924	4.06704
1.79866	3.71853	5.66796	2.44819	4.06089	1.44254
0.354745	3.6092	2.34058	2.13994	3.46447	9.67908
4.90441	2.63683	3.78836	3.39331	2.84406	2.18685
7.59945	4.73026	3.00382	1.03626	3.06909	1.68757
6.11051	1.69769	7.23997	2.4122	3.74923	2.45554
8.53679	4.47399	4.43998	5.83707	3.07337	4.70574
3.92528	5.2141	1.81181	4.21192	5.0732	0.887899
3.59827	1.60913	7.54673	9.376	3.55484	1.95339
1.79923	7.13094	5.09388	3.17975	3.81068	5.63501
9.37111	3.30612	8.34948	2.85663	2.03974	6.43673
7.39721	3.56122	5.3533	6.16382	3.82044	1.75481
8.16538	2.02421	7.49838	1.82453	3.01368	2.44098
2.35212	4.51417	4.5088	2.58666	7.25416	2.52847
4.72879	1.45283	4.4377	8.3791	4.9491	4.2032
7.01165	2.95224	3.09807	8.97196	4.68996	5.61366
4.14036	4.03075	6.32151	2.38797	3.86166	4.71291
3.64079	4.69317	0.919854	8.25668	4.58898	1.00634
8.08113	4.33477	6.04986	1.07089	1.03928	4.60522
3.92509	5.71338	3.19554	6.2171	3.61649	4.81972
4.47275	2.77095	5.018	1.92929	0.974796	1.53417
2.64442	2.9828	4.5605	3.5397	4.99881	7.26932
2.97763	3.97543	1.38037	0.956591	8.55991	6.25157
6.00965	1.33791	3.48821	3.92424	2.82662	1.68602
2.82028	2.41559	4.2238	5.42444	9.26984	0.446423
10.3629	6.77436	2.74643	3.38646	7.87499	5.93438
2.28726	3.31918	6.05714	1.81964	3.07582	1.856
5.86621	5.8488	6.81964	5.15481	3.09786	0.611381
10.1689	1.45232	1.76042	5.15565	3.41802	1.23463
4.62034	0.872207	2.66251	5.66548	3.47425	3.46549
3.69311	4.80576	10.4783	3.2356	3.45418	4.95272
4.615	4.15579	9.23657	1.54095	1.43347	4.67556
3.50977	1.96456	7.73031	2.97457	1.84062	9.78947
1.59899	7.0188	1.73051	2.05572	1.61406	3.37772
2.71882	3.1176	2.28739	5.62168	4.19224	3.3745
9.61418	6.98791	5.67878	3.8128	10.2284	4.45741
2.86625	5.08899	1.63958	3.75622	1.9313	10.1222
4.62082	1.27014	3.83496	4.0588	4.58028	4.09388
4.68876	5.22875	3.27167	3.14604	5.18166	6.41402
3.08137	6.64694	5.55759	3.84482	8.14753	5.67129
1.92526	2.92036	0.654298	5.03697	3.64085	2.9851
4.12116	2.55247	1.98128	0.860323	5.47627	2.9906
1.41273	3.76905	1.18036	4.77766	3.72427	5.26559
1.38827	5.05341	4.57826	3.9027	7.2319	3.96765
4.20964	5.40746	5.44836	5.80933	2.25179	2.51102
1.96348	3.67782	2.14383	2.79618	1.92863	7.76477
1.89023	1.91609	3.4287	3.49018	2.01829	3.43528
3.69463	2.11041	3.89784	3.43366	11.298	5.71125
3.14221	8.17673	4.21551	5.97949	3.77669	2.56028
7.27619	0.961061	5.33229	7.6694	8.85338	5.81711
6.04359	2.66147	2.25298	3.70855	9.11051	0.39179
0.695041	4.39051	4.21053	2.26988	3.95771	3.53222
4.93045	1.64127	2.62374	1.78411	5.75887	1.33474
3.28849	7.39797	5.7028	5.05595	3.64659	0.634063
3.38916	4.11129	3.23823	4.10125	9.05488	2.94014
1.87754	3.59586	2.33364	2.66243	2.38156	3.94297
3.64586	3.52314	6.21045	1.9204	2.48897	3.56393
5.74447	9.18048	4.41235	3.24419	3.05528	8.44981
2.00308	2.22171	1.88402	2.34418	5.30976	6.6892
1.88072	2.17549	1.5359	2.86359	3.04936	4.27392
3.22884	4.63169	1.28823	6.0733	4.03399	5.24141
5.56923	11.8267	3.54826	2.73352	2.55391	4.66904
8.44662	4.49317	3.96419	6.20216	1.22019	4.32839
3.64934	1.86369	2.7631	4.70953	7.57128	4.94055
3.68555	1.29071	4.50749	4.73902	5.50204	0.348365
2.35403	3.03227	1.01839	2.59886	5.02137	3.59787
6.97442	4.48149	3.3879	1.93787	2.24113	3.65906
2.75723	4.13248	1.06973	3.17359	1.84435	3.26133
3.10269	3.00243	5.59434	1.20496	3.65562	3.60653
6.54219	3.46215	1.10539	0.975752	4.9624	1.67632
1.42478	4.18831	4.52306	4.16727	4.68458	10.466
5.25201	4.53287	2.05548	8.62099	2.64552	4.08105
4.99514	2.08099	0.931248	4.95356	3.37906	2.77138
3.28133	4.06986	2.60982	3.89741	3.30198	4.8373
7.75869	1.8281	6.0851	3.9516	3.26046	3.7136
6.73887	2.55479	1.48636	8.44928	3.05023	2.75831
8.57312	1.63483	3.16875	5.0629	2.44933	1.47287
3.52644	2.27634	0.585468	1.5083	1.63007	0.768843
2.20346	3.87061	0.972663	2.56491	4.54279	3.43269
1.68605	5.44998	3.75433	6.92178	5.32178	3.40848
2.44947	2.63283	1.97458	4.21991	4.85313	2.46352
4.3937	2.60585	0.908288	7.27991	5.76056	5.40105
3.06015	7.14055	5.19911	2.54492	8.25069	5.87422
5.05071	1.77459	2.93449	5.48435	3.20338	3.76797
1.80278	3.81716	4.8005	5.46699	4.42207	9.25176
1.73334	2.59252	2.36303	3.22167	1.31321	4.22126
3.58824	3.63811	2.23269	3.34898	1.80651	1.84033
4.83784	1.5388	2.39816	4.81106	0.877811	0.657614
5.49774	5.70475	4.68782	3.14688	4.48863	7.48083
7.6079	6.31341	3.55381	3.7491	0.106164	10.227
6.92306	4.57254	5.11845	2.82632	10.2471	3.83033
3.08298	3.27071	5.16322	0.897763	2.11819	6.41624
2.64791	7.54028	5.44666	6.41099	4.52101	9.37803
3.7605	3.52815	2.95694	3.58884	0.579586	3.38877
2.36734	4.39446	4.4763	2.70311	1.51825	3.64004
2.50676	10.1393	6.11244	2.4783	4.9811	2.62275
2.01492	1.43922	3.53938	7.56236	11.0424	3.28574
0.912361	4.95254	2.21954	2.40023	3.51904	3.24976
2.03563	4.07968	2.02511	0.853968	5.73541	1.54408
1.28814	3.79727	4.21414	2.61899	4.36309	3.25904
4.88725	5.00643	5.07387	3.29335	3.16907	0.962914
1.4885	4.27827	1.69384	5.01408	1.35916	3.05069
4.39251	4.03949	9.3889	5.56306	2.5746	4.59463
6.51768	1.68285	7.46623	3.67026	3.08384	1.05717
3.05796	1.49054	8.08551	6.42597	1.93454	3.5215
4.36541	4.25296	1.07046	2.24365	2.27896	7.7983
5.38464	4.06866	5.76514	5.07411	4.90712	4.34869
6.37918	4.36111	2.02605	1.38242	4.60253	2.03908
4.18077	4.11187	1.48903	9.24868	2.79463	5.77875
0.70272	1.11744	0.431072	1.55743	4.8619	2.19916
1.62342	3.88438	1.47634	1.80349	1.32414	5.58818
2.19553	3.75418	5.20781	4.73399	9.0305	5.86145
4.04375	2.80682	3.95573	3.74122	4.54529	0.87629
2.36481	5.33375	4.08362	5.8469	2.10016	2.86682
0.809825	3.00094	2.54386	2.51368	5.51075	3.59057
1.99462	4.12137	4.71773	2.56743	4.19852	4.30501
3.39808	1.74063	2.66418	4.75128	2.63566	9.44346
3.35158	7.18672	1.30851	7.05631	1.56844	2.62134
10.0954	1.65885	4.41553	4.79974	3.61415	6.62211
1.04252	6.92472	1.01041	0.698593	3.06149	9.74453
1.93304	2.24481	1.91435	1.88056	4.40564	2.35785
2.94798	0.637097	3.87057	6.84536	5.25572	1.97517
4.39992	1.91924	2.601	2.83367	3.18474	3.69786
1.9824	1.47292	3.11116	6.76961	0.312019	3.29175
9.71841	3.01724	6.05971	1.51613	3.80484	3.23015
0.355718	4.55411	2.07328	5.18972	1.90708	0.819233
3.99508	6.30082	0.502572	0.990117	5.3323	3.46342
4.20638	1.27325	4.92968	6.54288	10.1595	4.36969
0.474515	0.756363	5.6265	4.81849	2.57936	8.98187
3.32045	2.83794	1.81768	2.33068	1.84103	3.26068
7.39755	3.75756	2.93185	0.45056	8.64249	6.69399
8.25113	5.3786	8.71392	3.26757	0.779128	8.29364
9.59994	1.66097	7.74043	2.08122	1.45031	3.03679
4.89866	6.96156	9.95424	5.90951	5.08299	1.77133
2.59981	1.70739	1.3011	4.35132	0.234551	3.22297
2.08592	1.27664	3.00779	8.73053	6.37228	5.41236
2.40689	0.615622	5.36357	2.14478	3.25322	3.08508
7.12388	1.51783	4.03906	2.60895	5.07865	2.90516
3.05914	2.32595	1.62322	2.78778	1.23309	1.92421
2.52624	3.20695	3.93573	6.76977	3.45996	3.6848
4.52469	3.27214	8.04833	5.4567	3.85758	0.324532
5.91536	7.71247	5.61629	4.00201	1.74638	6.19148
7.19496	9.46003	1.96709	3.32652	0.824611	0.952865
3.25479	0.377885	2.54729	3.31606	3.84548	6.28111
2.85445	1.3185	2.24769	9.04939	3.29651	4.8668
2.86072	3.25321	2.88613	5.95566	5.75661	6.34661
9.64179	5.89116	5.02709	3.71868	2.34542	3.92565
1.90945	4.0197	0.774939	3.18886	3.02603	6.10452
5.78131	5.3846	5.06584	1.75499	2.57584	3.61504
2.24088	1.48918	0.885071	0.819046	3.78662	3.34306
2.20717	6.86885	0.938893	4.6021	2.53349	4.18009
3.4869	3.51081	2.12032	2.45603	4.35547	3.31927
1.92422	2.90655	7.72056	2.84746	5.77448	5.25272
3.28228	4.12563	6.4064	5.30408	8.36681	0.471656
4.0521	5.76805	2.64378	3.67961	2.02422	3.51402
8.58984	2.39637	3.12379	3.24884	6.05083	4.88201
1.90864	2.64936	3.8635	0.893665	2.73633	1.0567
3.10125	4.61582	5.63663	6.74154	3.49728	2.03152
3.96117	1.85178	4.86506	1.69278	4.49956	3.24933
5.81794	2.69176	1.20355	9.34374	1.53993	3.47152
3.47997	3.63308	4.84516	2.58561	5.9753	1.9328
4.81936	2.4495	5.79609	5.11503	1.22685	4.89679
0.740546	1.42069	4.32532	4.61486	5.11578	4.32795
2.13446	3.66048	3.46548	2.56444	0.304271	5.25679
4.74378	2.85379	2.3397	5.21759	2.20092	2.06236
3.01967	3.40488	0.293592	2.12759	2.35296	5.59141
3.23486	3.05781	3.87884	4.68456	5.5179	8.96657
3.06635	2.90334	4.85772	6.51211	2.72612	2.43635
3.81047	1.8345	2.21083	1.75398	2.15418	7.98158
3.51368	3.05907	8.14081	5.17676	3.53098	5.22323
6.95861	3.52464	2.28677	4.66541	1.98838	0.7209
4.11455	4.05716	1.20779	6.72286	2.99029	4.65615
4.16502	5.44595	1.88353	3.38984	1.2846	5.60733
5.86605	4.05287	2.10235	1.84527	3.2931	5.02396
0.655345	2.03738	1.27731	3.11662	6.4806	4.03867
3.68441	5.43823	2.41984	4.80823	8.53579	2.47526
6.30276	3.28328	0.740804	1.85207	1.75488	7.72169
8.80155	1.08175	0.979741	2.10301	2.14579	2.56467
4.72786	3.22645	8.43217	2.58123	2.76655	3.15597
3.7327	4.20066	2.99811	2.47616	4.8565	1.44222
2.51565	6.23346	1.3548	3.1533	1.35455	4.74739
2.65923	1.98177	1.40019	3.15488	4.58063	3.46912
1.94648	2.28327	4.34054	3.1806	3.54898	2.5653
7.46135	3.99689	3.81361	4.09396	4.20876	3.66597
1.75251	1.96224	4.65037	3.45549	1.44105	2.38059
3.36511	1.36862	1.12893	1.85354	2.61949	2.43762
3.15541	3.09087	2.22645	5.38691	6.37696	0.495685
3.13404	1.62205	1.02772	1.9015	2.65807	3.95071
0.383381	3.98628	3.47341	5.0068	1.38416	2.15115
1.09244	1.49607	3.2867	1.4714	10.6238	3.91032
8.62637	2.80285	2.06019	1.26738	4.98404	4.80783
3.11963	1.78316	4.12705	2.81149	3.124	5.14429
8.58831	2.0739	2.63948	5.53107	2.4327	5.11712
7.83578	0.205611	5.75216	4.45754	4.83537	1.81891
1.94462	4.9824	4.47085	4.8787	4.45438	4.27938
3.54675	2.6771	3.37784	5.78933	5.8127	6.02672
4.54039	2.54348	6.23158	8.40854	1.84512	4.12815
4.87527	0.389658	3.06141	7.08411	1.39822	7.2102
4.63607	1.88749	3.2148	1.28853	4.88572	2.04052
3.64588	7.96021	1.3813	6.89372	7.00637	3.82755
9.99201	1.74322	0.686075	1.95387	2.40753	4.46069
1.44784	3.00701	6.17232	3.23699	2.01596	3.20176
2.14979	1.52364	3.32942	7.69165	2.91009	2.41075
4.34951	2.3305	2.33073	2.86129	3.17087	5.06382
7.16798	5.9811	2.62955	2.78253	9.75148	5.623
8.53677	1.22281	2.25919	5.52098	3.2258	2.44464
3.00111	4.2311	4.38867	2.79933	4.71127	10.09
3.23516	4.62331	0.656671	1.85268	1.99801	2.73029
1.5141	3.01068	1.45074	5.68054	0.960684	8.67153
3.26016	10.8221	1.52091	0.779974	4.3479	2.43662
7.1175	3.09383	0.866809	4.3516	4.85342	2.94395
1.41182	2.31271	3.81419	8.8473	1.99658	3.16208
2.08309	5.32745	2.56598	1.79668	2.86259	4.53436
1.45168	8.31138	1.7575	4.90033	1.86668	2.16238
7.19115	3.93326	2.83154	5.33051	4.07754	0.35916
9.90013	3.93071	5.78281	4.94883	4.1422	7.62568
3.63364	0.90709	1.30641	2.40222	4.14884	4.17665
5.50042	4.58069	5.23414	0.72791	1.47654	6.18523
7.26902	4.40076	3.95369	6.21704	2.24631	2.02194
2.67505	2.91701	0.60365	6.03184	0.300923	2.00503
5.0311	2.86433	3.97285	0.899977	0.891199	4.96773
1.50857	4.42404	4.95432	3.46682	1.64174	6.18831
3.74927	1.53018	1.87822	1.79161	0.950171	2.55896
2.92198	3.9615	2.23613	2.98141	0.353742	2.40885
2.08317	3.10163	1.15256	3.61922	3.94704	2.66971
3.01989	1.76813	2.68586	2.52555	2.20769	4.97001
3.82697	2.61533	2.98253	0.570609	1.90694	7.2871
6.98896	1.71946	2.53423	3.0968	4.7276	6.47578
3.74219	1.92468	0.887321	5.23235	2.91057	3.35799
1.91487	4.36665	3.40171	2.47657	1.21217	5.5668
7.16169	2.54277	6.04979	2.98036	3.00814	3.25296
5.59859	0.700729	0.13717	5.96747	3.45031	3.06151
3.20259	1.39665	3.52594	2.30416	3.71118	2.78665
4.70379	3.39609	4.24886	4.17596	1.92816	4.31569
4.61837	4.59333	2.39573	3.98684	3.28983	2.67262
9.76505	1.3291	2.42132	5.07657	4.12986	4.80918
1.92354	2.23887	2.73325	3.85194	7.18149	2.38471
1.95441	4.09844	6.49467	6.3967	10.0928	5.4001
8.07932	4.14698	1.49233	5.68433	1.8007	2.25995
3.38744	2.84762	0.22533	1.76943	4.45427	2.94254
3.57476	4.08548	5.15934	1.44942	5.79033	3.20904
1.12953	4.41373	5.42134	0.637476	2.64439	5.05675
3.75321	1.84755	9.685	4.05344	3.30725	3.41669
5.59375	3.72629	4.8636	6.60557	4.37766	1.71136
1.70057	4.26483	2.74414	2.24579	3.40346	3.90895
9.73023	2.77433	3.20813	3.22528	3.04149	7.32459
2.57147	2.2909	1.3519	2.16733	3.90995	4.84106
3.79366	3.53091	3.2046	5.51618	3.42402	1.89945
8.6271	4.74945	4.16392	0.961742	5.03573	1.35797
0.419433	0.983213	7.88864	4.24454	4.11119	2.55724
5.35755	1.93253	2.35535	3.9153	4.89167	2.38793
3.2141	3.01235	6.64551	1.51874	2.07769	5.29001
6.15034	2.50643	1.86041	3.48758	1.12803	2.88648
8.26411	5.37884	1.99715	1.95155	0.822315	4.6771
2.28649	4.39789	1.22125	4.85483	3.91176	4.92817
4.56	0.540049	2.70883	6.81103	1.74575	10.2252
3.64736	3.91268	0.862907	4.25219	1.45926	3.80377
3.16695	3.93781	3.32387	2.73545	4.45929	9.67783
3.0909	3.44502	5.36358	9.45868	4.49276	0.836793
6.33582	4.49292	2.7036	3.05019	2.99012	1.97413
3.94368	5.25061	1.11912	1.93836	3.36178	0.145531
3.27946	1.79144	2.25587	2.75645	4.23439	4.21334
2.16229	4.04937	2.21406	2.22365	1.68405	2.95986
1.3874	4.17895	5.60974	2.93898	1.58241	2.16895
1.6928	6.5518	2.94384	0.481353	1.55426	4.26586
2.51491	7.04645	1.38642	1.79558	4.4399	1.84254
0.939131	2.33155	5.22167	2.66455	3.10979	1.76141
1.7492	4.4819	2.6399	3.72302	1.11628	4.25124
8.32986	2.39787	1.8212	6.53066	4.47364	1.63931
2.51191	5.46939	2.02423	7.94115	4.15514	5.33123
3.34586	7.22603	8.44363	5.59124	1.78277	3.11602
6.95724	1.34531	4.52346	6.60767	3.06166	1.11741
1.26136	2.7352	5.50555	7.58961	2.0077	4.22207
7.04512	4.19718	3.05052	2.74821	5.63848	3.06789
3.3221	1.70939	2.38261	2.24618	4.3266	2.46938
3.0689	1.70171	3.13424	3.1312	2.08714	1.86986
1.0025	2.22969	2.85837	3.31149	5.84008	3.18591
1.85938	2.84474	0.936449	2.41602	1.58991	3.49008
1.96083	4.87397	2.68431	3.07125	4.20096	4.0485
1.49204	1.68496	9.77623	1.78358	2.11276	3.10806
2.30167	3.83231	6.04306	2.25368	5.64565	5.04981
8.53252	2.42876	3.31903	3.01629	2.3987	2.55507
2.15817	7.05291	8.60662	2.83926	4.40508	6.80525
3.09907	9.26338	2.27377	4.732	1.33345	1.79217
3.32789	2.46705	2.28719	2.21403	3.0794	3.30197
3.69077	3.86733	2.91398	5.69488	10.4238	7.88248
3.74613	1.74752	7.58955	6.60522	3.7798	2.84043
4.54871	1.87694	1.58637	2.44863	3.56439	5.59787
2.84626	10.0849	6.53238	5.97996	3.54886	4.12916
1.69807	3.20977	2.02243	6.72237	5.1344	1.82529
9.60203	1.67732	2.26885	5.80369	7.59305	2.85767
8.415	3.21761	0.607551	3.77957	3.21827	1.99159
1.27023	5.50007	3.79591	3.04503	2.10647	2.81276
2.08081	1.09291	2.84825	2.65288	4.41324	4.14763
4.92678	3.25933	3.93056	2.51918	2.59907	5.79408
6.80329	1.61888	5.66894	2.5043	4.94804	1.55713
8.30876	5.37988	6.09824	4.82931	1.26063	3.59073
3.07646	2.59582	6.05488	1.14971	5.2004	5.56842
2.45352	2.60095	3.68188	5.16697	3.72968	2.09419
3.32378	8.26758	1.21446	5.32574	1.37117	7.29818
0.781951	4.16136	3.83694	3.26725	10.2018	4.44367
2.6289	1.86123	3.99336	2.80663	3.40249	3.66781
10.0156	0.236928	3.4688	3.13922	1.91437	3.90073
3.30903	1.92369	2.51407	6.4657	1.15057	5.37838
5.60841	5.20335	4.02039	1.75815	1.63974	4.52552
4.74515	4.40157	4.47927	1.945	1.38385	3.21452
3.18953	3.36545	6.90029	2.02771	1.69851	5.08513
3.02581	2.57114	2.42235	5.47875	1.86538	3.25702
3.27518	4.45768	4.12496	3.36775	2.27505	5.78961
3.72088	1.4839	2.10556	8.30449	9.03381	9.83279
7.99149	4.42992	3.58838	8.03341	5.55148	2.91988
2.43567	1.78339	1.3669	1.86967	1.95183	4.07155
4.58195	3.03729	1.61749	3.95468	2.46491	0.62276
1.40206	1.15371	2.93759	6.64471	4.38142	3.17006
5.91143	1.75359	2.1009	5.77506	1.37233	0.267149
2.09966	2.79138	6.73894	3.39418	1.67238	1.9981
6.02448	1.78067	1.79904	5.06494	4.56186	0.456369
5.83124	4.0845	4.05948	7.4573	4.53145	2.7526
2.96551	1.62113	3.16798	2.33034	3.92216	4.61065
3.90385	0.444739	3.4038	2.79345	3.03086	6.39812
0.775025	0.380615	1.93165	5.26767	3.76447	4.41802
2.03149	4.23608	3.03521	2.60054	2.38454	2.79098
1.73917	5.76731	2.67876	1.82852	3.91028	1.88447
3.06256	0.930919	5.07516	0.242769	6.78092	2.50068
3.34877	1.5934	3.27659	0.214067	2.04195	7.76702
2.06366	3.24619	1.45321	1.68757	6.93162	8.53362
2.83133	3.95296	2.20816	4.80539	4.37649	1.35043
3.40268	7.37408	2.0515	2.3416	6.72812	9.76708
1.74601	5.83838	5.77469	1.39423	1.49296	6.30778
6.82692	1.99034	8.02051	5.93792	2.85916	2.60323
2.87766	3.25415	2.6261	2.04542	5.99464	0.74962
4.75088	1.9338	4.29123	4.25063	2.51935	6.20703
6.23401	9.36662	3.04975	7.84827	2.35256	4.87777
2.80007	2.5284	3.78033	6.98198	1.29729	2.32925
0.421336	4.37673	1.07238	1.21596	3.10773	3.71985
8.19486	5.09008	5.90673	5.8773	4.71734	2.15187
3.12699	3.90001	2.88849	2.34691	2.74414	0.711009
0.947496	4.55457	2.11801	3.23532	4.11414	2.07397
4.4575	1.77862	5.39558	2.52351	3.95712	3.5802
2.84298	5.15792	1.80771	6.69062	1.54238	3.10072
1.79924	2.75211	2.19557	3.29782	4.14166	4.57331
2.49377	1.99842	3.71822	1.38116	5.07263	4.85066
2.0433	4.1533	4.23782	3.61475	5.53116	6.73782
2.8668	1.69769	2.80649	4.36688	4.17234	0.584133
1.26052	1.85617	2.68046	5.23264	2.29549	3.31629
1.36455	0.989404	0.0708551	2.62278	2.64752	0.729968
4.37954	4.1051	1.12502	3.38888	9.95369	4.27763
3.87695	4.37333	1.89709	2.27963	6.16351	5.58093
1.19783	5.26438	1.84024	4.03985	3.51097	3.51252
3.71782	1.68901	3.55507	3.71179	3.0425	1.7282
2.65793	5.34148	3.22398	2.69294	8.28065	4.7317
3.66925	9.46065	3.00016	3.04964	7.56192	6.41958
1.16206	1.60552	5.95463	2.66627	0.39562	3.6384
1.82183	4.72017	6.30195	2.28182	3.46664	1.82547
5.91406	4.122	2.47568	6.09505	4.9795	3.01384
3.71225	2.38896	5.35687	5.49456	1.28867	2.80657
3.10581	4.46546	3.09808	5.81767	2.79518	3.39286
3.58881	2.20822	0.736832	4.90768	4.5816	3.49476
3.69119	7.66339	1.71408	2.88834	1.92771	3.11186
2.66975	4.88317	7.90453	2.84523	4.40163	2.06909
3.11345	2.64641	3.60488	1.15142	0.905854	3.92431
2.63042	4.93367	8.11994	8.18597	3.66346	1.68377
1.4176	3.81488	1.58842	3.17174	4.78458	2.35816
1.41823	3.60284	0.591365	3.08879	5.25988	5.63839
3.86022	1.68214	9.13249	6.28945	1.41476	7.89854
9.28763	9.32246	4.7927	0.564641	8.23757	4.73298
10.6795	2.96061	3.47235	1.76722	3.99976	3.49437
5.93787	1.26865	4.96069	3.19814	5.52904	6.8323
2.64109	3.4987	4.98425	5.04638	1.62229	5.79998
5.4064	7.95736	4.11097	7.89412	4.42269	2.49176
3.13017	1.86826	2.29657	1.06722	0.321403	1.57196
2.68069	7.52263	3.60904	4.35421	5.74141	4.07618
3.67052	1.06664	1.99513	3.02989	3.00741	3.02775
8.43125	3.24866	3.80628	0.253271	3.85228	5.74744
3.2192	1.31869	2.84857	3.52386	1.80356	2.481
3.03295	3.56017	2.92782	0.384198	4.91263	1.73083
4.77026	1.49556	5.3497	1.94688	3.70666	8.38658
1.12866	4.03707	5.23478	5.16774	5.82805	8.37193
0.635877	3.38716	2.75342	4.48112	5.54776	3.40361
8.06247	0.945867	1.88451	5.8322	9.1621	2.27858
2.2846	2.19037	2.58346	3.80332	1.35905	5.05395
3.66533	4.30182	5.30259	2.74311	3.9996	0.123836
2.51965	5.82396	5.96997	3.53443	1.49388	3.82199
3.63102	2.48493	1.29004	1.42953	5.54465	5.49638
1.67781	4.54672	3.74238	2.07171	8.05908	3.05506
3.73657	1.66141	6.21497	3.64447	3.06716	3.32508
11.1512	3.26879	5.90358	4.45893	3.87221	3.77222
5.25721	4.20841	0.863487	2.98954	5.69828	0.974292
2.30725	3.37782	4.57151	3.02221	1.499	4.59434
7.60524	4.16743	5.91937	2.96169	1.63137	1.14971
5.1436	3.45844	4.23204	3.44805	7.36697	2.67317
3.78837	2.2516	2.26497	1.56019	4.36779	5.72921
4.1984	2.27065	5.91244	2.85889	1.50607	6.59859
3.81918	6.97562	1.04855	3.75123	5.08873	5.90584
2.79415	3.61339	4.32714	0.327061	3.11296	4.42041
8.38638	2.44949	2.78927	1.31046	1.91869	3.57509
3.07937	3.67875	5.05831	3.9386	0.361276	6.20369
4.1791	1.56215	5.59758	3.59122	1.09844	2.2867
2.81607	4.13718	2.40269	1.8229	3.53942	1.54435
3.52728	2.96698	4.9783	0.266748	2.67929	1.90518
5.37414	2.46171	0.792406	7.24041	3.19623	5.21389
3.75784	2.77395	2.49949	9.49172	6.71876	1.60054
3.05652	6.24145	5.84777	1.38916	4.65094	4.42211
2.98392	10.5446	1.77149	2.71536	3.11985	4.63488
3.67493	3.65892	1.86286	4.8569	4.5484	9.5491
10.2063	3.436	4.89598	5.06654	1.14493	1.30445
3.57199	3.98348	4.20155	2.02265	3.02946	2.84364
2.53297	3.39245	3.27368	8.26178	1.74399	2.04158
7.37983	5.03025	0.949107	3.42728	6.26655	3.855
3.04466	1.63536	4.05967	2.95532	1.71986	2.89212
2.52004	3.92103	2.58372	4.27688	4.91489	2.87858
8.58027	4.22983	8.18774	0.162826	1.96412	3.64402
0.517933	4.22722	3.24413	0.214027	2.88063	1.86044
4.29279	1.9805	3.2876	7.04046	1.17915	9.536
2.59171	4.16153	2.4249	2.50029	4.29295	2.86527
3.11552	1.60938	2.18204	5.21479	2.63828	0.556579
1.25165	4.22538	2.53114	2.44028	3.47166	3.84203
3.34002	4.51027	7.41915	0.585329	4.64113	4.31775
4.53069	4.14188	2.11213	3.39953	2.08946	5.58527
3.09361	3.3298	1.76715	6.98399	1.66529	1.42807
3.0079	5.51157	4.05029	3.08762	2.93744	5.676
3.31462	1.76517	1.88313	5.26385	8.21839	0.519051
3.33033	4.41036	2.25875	8.77919	0.358752	1.49143
0.829371	1.48861	1.28751	6.42824	8.07805	2.97568
4.66379	4.43497	3.76295	1.64789	5.30245	3.27871
7.73661	3.39671	2.21957	3.45322	0.946607	3.33289
2.33441	1.64201	6.54361	2.76801	6.52663	2.91056
9.57508	2.09429	2.66843	3.64923	5.53178	0.707554
3.96229	1.24632	3.22409	8.39571	4.73579	3.60099
2.22547	4.36775	7.85408	4.88035	5.41281	5.73272
3.67815	0.727401	3.18994	1.49875	7.14988	9.11849
4.72385	1.83671	2.258	2.33244	2.0764	7.51274
7.03284	3.04758	3.12634	3.72845	2.50054	1.24504
2.13814	4.08434	1.34051	6.91652	1.97007	5.94402
4.57934	4.48796	1.89486	2.60028	4.77239	7.8658
5.23036	3.98624	5.58322	3.41485	5.30608	1.88526
0.877069	2.03901	3.18959	3.70863	7.22562	4.86588
1.77501	2.17593	7.41071	1.04218	2.88197	4.70832
1.58603	1.7079	3.37176	7.95048	1.16327	4.19329
6.84169	6.0471	2.78553	2.58943	3.5336	9.73187
3.42119	3.85388	3.5622	8.14085	1.74632	2.04367
3.7008	1.59571	2.39649	2.05985	5.58094	2.59774
2.66352	5.23056	4.25698	3.30299	5.008	5.53157
3.95074	3.96097	3.57186	2.17873	2.66087	1.46197
2.24592	5.1771	6.42155	5.82371	5.37174	9.76879
6.73619	1.61714	0.894722	6.54484	4.78826	7.04904
6.77513	2.90391	2.05022	2.01496	5.34727	0.845944
3.2883	2.7066	5.99089	4.45979	1.5744	4.41549
10.1332	4.27491	4.16163	3.62315	2.3988	4.59624
2.69253	8.60295	2.32976	2.43929	4.11041	3.09811
5.79963	3.22538	2.36934	8.68664	4.6476	3.03292
3.76036	10.5069	4.74239	3.06439	1.92282	1.96659
1.67177	1.42699	2.26879	7.4474	2.06995	2.6449
2.11617	1.71798	3.12424	4.88707	5.35822	2.9335
0.359202	1.45575	2.58632	7.38421	0.239506	5.14563
3.38838	11.8251	3.36	6.94607	1.90361	4.3998
2.22807	1.26034	2.23787	3.01433	3.68068	3.61491
6.00846	1.72509	2.44381	5.17897	2.9915	4.7931
8.59612	1.07077	6.35549	4.79697	3.26819	2.73603
2.48076	1.78388	5.64513	2.07354	3.07853	1.59912
3.08385	7.44675	4.36487	3.736	4.90694	4.34725
2.81658	2.76391	2.83373	2.05248	2.25995	2.29107
4.59844	2.09694	5.58504	8.65456	6.94518	5.73685
2.43052	3.67089	3.95423	6.82114	3.95427	8.84256
2.62601	3.02807	1.74399	3.08521	9.10909	4.78188
4.07802	4.90649	5.82977	2.22024	3.08959	2.50785
4.66476	1.99335	3.15149	3.75151	1.59411	2.11559
4.93761	1.31576	5.1428	4.80795	3.08154	4.29556
6.25572	7.07008	2.86826	2.76384	4.69155	2.20415
2.38031	2.73445	4.21433	8.86109	5.36762	3.24877
2.80783	3.65773	1.18606	5.61281	5.19619	4.67754
4.73334	2.59231	2.44178	6.29555	0.168723	3.30911
4.39277	1.78945	3.79256	1.69629	5.15831	3.71918
2.4001	4.42644	1.02984	0.995831	3.49698	1.79806
2.22699	4.17224	5.84929	4.19696	6.92757	1.82381
3.67214	1.87721	4.46484	2.16963	3.47637	3.91933
6.97354	7.71988	4.61603	5.47797	5.26469	2.18163
3.73719	1.70657	6.74803	3.41607	9.24059	4.92914
2.80371	4.36086	4.78661	4.97288	1.99414	1.77158
7.5783	10.1987	3.43591	2.01864	1.44281	3.4742
1.24729	4.0614	0.90292	9.37961	2.29377	4.44011
3.05544	2.00678	2.81761	2.2691	5.17806	0.512292
2.868	1.40981	0.84254	6.56826	8.26573	8.81948
4.26952	2.53055	3.81335	2.63691	5.11941	2.82718
3.2357	1.66824	2.28456	3.7461	10.1642	5.25243
3.04439	1.91258	2.11111	2.22636	5.14275	3.18402
2.32682	1.55995	3.07141	6.02593	3.9958	0.316483
3.41563	2.05999	4.24771	6.39944	4.58461	4.16745
9.48265	4.46393	2.18139	4.77396	1.79234	0.825905
1.81508	1.69459	9.41896	5.21666	2.50458	1.59856
2.42512	2.43144	1.43126	2.22698	1.27134	5.56586
5.50693	1.9498	4.13435	2.76506	1.8248	2.00508
2.97279	1.53079	4.29081	1.38135	0.249101	10.3156
2.55169	2.47618	3.80813	1.59526	5.79157	3.64291
3.36411	2.66712	4.49316	9.39605	0.596753	2.22784
3.62801	3.3402	5.60015	2.84399	1.15657	2.20007
4.51486	5.91709	1.64916	2.61262	1.94946	2.55821
2.80886	4.14689	4.36403	2.33227	1.21773	3.13408
2.18569	3.96394	0.788836	1.87249	2.4232	3.70992
1.56491	4.5031	2.71931	4.91291	2.43254	2.25212
3.56688	3.3831	5.59827	3.29462	2.61718	4.67576
1.42842	2.61156	0.514841	0.904554	4.56842	3.62762
4.71251	1.67529	2.11856	4.89212	2.97239	2.34901
3.94377	3.5107	1.76995	1.42933	6.86198	5.73976
2.45862	3.79364	0.862687	3.3859	9.82746	3.88222
3.77388	4.84721	0.821289	6.33002	2.47864	3.86998
2.21548	5.28314	6.20153	0.323258	3.91361	3.23653
2.06015	2.77675	5.3019	8.72663	4.08432	2.67362
2.98959	4.04221	0.296907	2.08683	8.33713	8.00438
4.48798	5.53447	2.32142	4.48605	10.8957	2.73704
4.61937	0.985809	1.49868	2.75101	6.07298	2.56165
1.39661	4.38255	4.34214	1.60814	5.27058	2.05705
3.8547	1.29874	0.748155	5.31955	1.79936	7.9375
2.5595	1.89237	8.66849	3.15069	4.48197	3.03787
4.54281	4.36859	3.28079	3.83747	1.27023	6.29099
1.7036	2.57663	1.82926	1.72793	4.6118	8.35206
0.583538	2.96961	0.674495	3.74251	0.807328	0.253075
2.2183	1.64461	2.6216	6.22316	4.50608	4.9665
2.08936	9.01967	5.51644	3.85619	4.59181	9.46723
4.95033	2.23836	2.51417	2.8628	9.08041	0.69307
4.65157	1.95747	4.79221	5.90746	3.76531	4.55919
4.34637	2.0877	0.785026	0.859386	4.11384	3.27899
3.66666	1.35796	2.30375	5.75937	2.44476	1.94759
5.3838	1.6872	1.7162	5.27711	0.673928	1.78258
2.73076	1.70012	4.72501	2.26671	5.53568	8.16504
2.16932	2.60427	5.35324	2.16727	5.49499	2.20092
1.33682	3.67308	4.34129	6.40153	4.43281	2.87887
5.14384	2.99165	0.96562	6.57556	4.33684	1.36297
3.25647	3.53155	2.29353	1.0299	4.88764	5.76894
1.30429	7.75405	5.62285	4.16604	2.27715	0.171536
2.13816	4.41305	2.07137	9.49507	4.42956	6.32999
4.59891	1.99099	3.1771	5.19168	7.23963	0.991769
2.82529	9.57301	2.45462	3.29347	2.30988	4.58501
4.35547	1.83779	5.59186	6.62274	2.98112	3.20169
8.16219	4.48206	5.43318	7.74786	4.94296	5.21657
2.03168	2.10821	9.85081	5.00401	1.27313	3.36725
6.87931	3.84896	2.43901	2.64862	2.70965	4.49569
3.0122	2.10401	2.33647	1.89563	10.7109	1.92107
0.746598	0.730937	2.51661	2.29961	2.46234	3.58412
8.34762	1.70063	4.38215	1.47453	9.39358	2.4027
2.1147	1.78118	2.52376	3.42685	6.58357	9.08849
1.52027	4.76584	0.798836	6.2149	8.20617	1.49384
3.08804	2.80447	3.15872	3.43664	1.36532	1.8466
0.957451	4.57888	5.54539	2.3859	0.849746	2.91538
6.65003	6.35553	3.15029	3.39348	5.06892	7.76027
2.07755	4.41404	5.62992	2.80354	5.13895	3.7785
3.74937	3.54289	3.31154	3.12464	0.462302	2.60626
1.99148	4.53547	4.33432	5.99142	2.1407	0.34748
4.30597	2.64166	0.475711	1.39738	3.81384	5.26376
3.66937	4.5358	5.54732	1.00027	3.59953	0.130466
2.74154	1.73311	2.11893	6.01725	1.38713	5.37965
1.65387	4.8974	4.02383	2.79635	3.26972	4.42895
4.72301	4.05745	3.80441	3.42852	0.24229	3.97864
6.69857	1.60593	1.62874	6.51819	0.429643	6.17618
4.93066	4.8091	0.379254	2.87074	2.99667	1.90375
2.93088	4.37944	6.18034	0.607247	9.39452	4.18717
7.03655	1.8321	2.45814	4.94062	3.70668	0.587525
3.20902	6.06522	2.70926	3.10325	2.4815	6.22683
2.20865	1.9621	2.35127	4.98039	6.8501	5.04836
3.36332	3.7264	2.94687	4.21026	2.37973	2.36793
2.49668	4.14089	3.65394	2.47389	6.65904	6.09016
0.612029	4.41733	4.00844	5.17294	4.66725	7.10339
2.78505	4.48536	0.988519	2.46137	4.63689	1.83566
6.49632	4.23492	1.08971	4.68364	4.24116	3.01996
6.73678	0.638912	2.2678	1.64977	4.17567	4.221
6.47328	0.584277	3.58223	6.32028	4.86352	4.00255
3.60119	3.60662	2.70197	3.10098	3.12014	4.90298
7.84818	3.5239	3.64951	2.87804	4.70231	3.21466
4.66275	4.35187	4.06866	6.86976	2.96752	0.615609
2.02402	7.73997	3.00195	2.82898	5.02256	1.69479
2.38642	2.71804	3.28256	5.63703	3.76221	3.67463
4.69837	1.73854	2.09185	1.52308	1.28397	3.25062
6.40954	1.61252	7.27118	5.44814	5.60581	4.54031
3.76387	9.44464	5.35177	4.72325	5.4537	3.67187
4.08346	4.77015	3.15968	7.03171	4.89073	3.66134
6.99506	3.06948	3.73742	6.44174	5.47526	0.205833
4.25457	4.12779	2.42219	3.15456	9.93005	4.08474
5.29116	2.1124	4.23432	5.03426	9.74465	7.83835
7.80507	3.69262	2.80415	0.549324	1.10138	2.13252
3.78935	2.73722	2.65182	1.86533	10.5534	2.85019
2.59776	4.42053	1.88479	4.20031	4.02442	3.72152
1.88664	1.94637	3.89665	4.62384	4.0729	2.1457
2.07953	2.44421	1.05693	0.445009	1.57509	3.98172
4.85337	3.51561	11.069	1.80076	2.47353	8.66568
4.57752	1.32331	2.42017	6.21499	1.53522	7.26487
7.54651	4.41944	2.72663	0.864941	1.45491	0.879221
3.02381	4.07812	5.91117	4.59727	9.60483	5.6279
3.39364	4.79533	2.02219	0.261335	2.47944	2.66319
2.27968	2.82152	3.60427	6.7771	7.18999	0.162711
3.07397	4.49243	3.25852	5.33595	4.49288	10.1195
4.15125	4.85759	3.26071	2.12448	3.10782	1.0285
3.87999	5.9449	4.38286	1.80452	2.13078	4.29159
4.21402	2.86513	3.24132	4.17592	4.09301	2.49997
2.90753	3.78997	5.43212	1.69278	3.75996	1.04888
4.58519	4.61657	1.91357	0.504367	3.74872	7.10829
2.39261	2.62824	4.38219	2.018	0.768601	3.48159
3.52705	1.59831	2.8177	2.44351	0.323223	2.86396
2.61187	3.03515	2.77191	0.218147	2.09197	5.417
7.70576	4.72377	1.96805	7.85242	4.21781	2.82259
2.42473	8.26181	4.75172	4.83022	1.88171	4.30269
3.31905	10.8144	3.2735	8.49929	1.73608	4.99758
4.12146	1.80467	3.10536	4.65966	1.58474	1.19789
1.80423	2.97505	2.47598	3.36173	0.355132	2.3403
7.78167	1.21994	1.98787	8.67109	2.62084	1.91355
5.19055	6.83215	3.00512	8.33921	3.58615	3.32009
2.53905	1.86786	3.61548	7.31563	4.82723	5.40518
2.26345	7.11706	9.38652	1.23336	5.13314	2.6341
4.29472	2.30283	5.5409	1.77249	7.10625	0.805256
1.37804	2.14433	10.9531	2.62854	1.65554	0.998901
0.923259	0.422031	1.4565	1.95837	3.9995	0.708126
2.42387	5.86438	2.65911	5.57735	4.07693	5.39045
4.77361	0.841549	2.00749	2.21668	2.49612	6.31528
0.695143	3.72808	5.64471	1.07202	3.84659	2.16112
4.41783	4.70891	3.35929	3.25038	2.94308	4.48679
1.8336	1.42873	2.51744	2.11267	7.28389	2.71445
2.13518	2.29162	2.29365	4.93276	2.77005	2.61556
2.03396	2.4579	2.54042	4.11676	5.65227	0.517931
3.88222	3.44743	3.20015	5.72062	3.43201	0.556955
1.49045	2.84375	3.55478	2.77312	4.11835	2.23746
3.75804	4.21778	4.3456	5.31674	11.0147	0.628162
4.21948	3.75678	4.89512	7.65566	2.93454	1.05019
1.37502	4.95455	2.64961	1.9294	2.61077	7.50604
4.26163	2.03498	5.86639	5.22576	5.59825	5.4828
3.66127	2.65919	2.67194	0.764426	4.15857	2.07398
1.46038	1.82216	3.66932	6.21221	3.24563	4.60696
2.7388	6.77184	5.40749	4.83619	3.19418	0.24248
2.50177	3.37579	8.31188	5.47616	1.16148	3.20975
2.56144	1.62206	3.8739	4.98269	0.289635	1.85618
2.4136	10.7183	3.60588	2.97125	3.04443	2.01418
5.24073	1.76947	3.16872	3.24377	2.64672	3.68525
2.36546	4.48972	1.94914	2.15102	6.9501	3.46968
1.34626	0.750011	3.22893	4.23948	2.76892	0.59063
3.1379	3.75233	6.68051	2.07354	2.95557	4.48355
2.33703	4.30904	3.31894	1.94579	2.48076	2.5107
4.46606	1.70899	2.08187	8.07874	1.84011	1.31884
3.15698	2.66524	1.6611	3.60575	0.437963	4.87409
4.84517	0.219762	4.38592	2.51989	7.24369	3.48343
6.68582	5.44797	3.52891	4.03057	1.08483	10.1069
3.80169	3.4794	0.394148	2.32291	3.69612	0.325432
4.44875	4.88187	2.26836	2.29856	1.21892	6.71226
1.61189	9.32018	2.73149	4.82656	4.80021	0.553649
1.88867	7.88704	2.00039	5.36027	1.81397	4.3176
6.1336	10.4156	7.04405	2.47921	4.48006	2.94764
1.8636	8.4553	4.76764	3.29618	4.09955	8.85324
1.59857	2.75536	3.70023	3.9445	1.8947	3.44403
1.82674	1.52831	3.21395	1.74667	2.10626	2.35088
1.20737	1.65054	9.41757	4.29347	4.4015	3.17843
0.525934	0.580414	3.30519	2.38685	4.15931	3.1129
3.98633	2.27815	4.78943	1.84297	3.86415	0.428604
3.77719	5.20156	8.992	1.89874	2.82614	2.21083
1.90964	4.24203	2.77403	7.07304	4.47929	0.670292
1.5533	3.94691	2.60391	1.68756	4.99411	4.4209
1.50999	4.41321	6.695	2.58202	4.90906	3.72794
9.83069	0.912203	6.12118	3.75547	2.62855	4.16935
3.883	3.38569	7.55283	2.79706	6.82462	1.49404
4.22177	2.27152	5.55005	1.4558	4.28555	6.44311
1.99001	2.24186	2.6471	7.88755	0.797445	6.57799
3.20521	0.335695	5.41615	3.00396	1.80124	1.50377
8.53212	1.41909	4.51624	4.74891	3.46904	5.28798
4.1714	2.913	1.84247	0.805562	1.73963	5.89482
5.73491	2.80023	2.22368	3.15821	7.10628	7.52296
2.05717	3.72033	2.6946	4.40506	8.74229	7.28215
3.87583	2.99432	1.29503	8.55309	1.18938	2.21359
6.73928	3.52488	1.93006	8.10926	3.34386	0.553349
5.99629	2.70244	5.50913	5.99156	5.50816	0.798988
2.67377	1.68667	0.168492	0.228966	5.4364	4.66492
7.10226	1.6414	2.45019	2.65695	0.867521	3.03132
3.3573	4.2	2.20535	3.30699	5.14826	2.70023
1.62698	2.42876	4.85329	4.79811	2.45511	4.01706
3.18236	4.6192	3.00735	4.02188	3.17092	4.15317
4.82327	4.75987	4.78135	1.50302	3.13917	3.14702
1.07198	1.56443	4.47266	2.34447	2.71252	4.76709
2.50793	0.315496	2.74056	2.04242	5.10657	2.55533
6.9459	3.59703	2.63287	6.71372	4.56245	0.540885
2.01332	2.29594	3.11467	7.20091	6.39896	2.19233
5.00997	4.19753	8.51154	3.1334	3.49734	0.49642
3.77308	1.80123	3.86354	1.90999	4.36575	0.962843
2.91789	4.77657	4.05199	5.93155	10.2966	3.32493
4.69787	4.53824	2.07612	6.51257	5.76793	3.70323
3.76428	4.02129	4.3344	6.30644	0.881144	2.92997
5.21116	2.46509	3.23286	3.63154	3.48142	3.39362
4.48634	4.89893	4.99575	1.92091	1.4879	5.93705
3.60156	5.06028	0.501838	9.20268	9.95904	3.79655
4.2416	8.26212	2.80371	4.0887	3.47109	9.45143
3.40242	3.04823	2.21949	4.68271	1.23453	2.04065
2.56603	2.68115	3.89688	2.03908	1.21569	6.25618
0.966919	3.0156	3.82815	3.50211	4.4617	3.88864
6.13037	1.65831	4.19153	4.82351	1.71726	4.22787
8.50207	1.11083	3.47594	0.110518	1.11888	7.14151
1.19222	5.01683	4.15109	1.813	3.79459	1.78335
4.25746	4.48228	2.16441	3.88506	2.88333	2.70803
3.95963	2.38133	2.7759	2.68271	3.35549	4.52478
5.17422	5.02445	6.4361	7.38806	4.90461	3.53788
3.34066	1.88549	7.69332	5.93418	0.691453	4.04466
4.93377	4.10033	3.88038	1.07994	4.3764	7.82066
2.18406	4.79168	3.22706	2.08541	1.58608	1.67435
4.56713	2.97384	3.91045	2.65548	8.43897	0.482972
4.66026	4.47115	2.90573	5.7081	9.70436	5.71931
4.43201	1.20179	1.92294	4.49418	2.70841	0.300986
4.16018	2.66422	3.99883	3.03113	2.93121	4.34662
4.20961	2.38822	1.57073	1.64729	1.94284	2.98612
3.4705	1.63327	6.7026	2.66466	2.81886	4.26962
7.36422	2.22994	1.8652	6.46423	4.79864	4.27414
0.917031	1.71305	3.21421	2.76191	8.4545	4.02189
3.54019	1.75631	1.02101	4.7105	1.73332	6.22977
3.11926	2.43698	2.6494	2.98903	4.67972	4.65392
2.59997	0.412583	6.1362	1.44049	3.65617	7.34066
2.71029	3.70187	2.58199	5.36552	3.11104	3.85453
1.51361	4.79927	5.66246	5.67789	4.09683	1.46794
4.43869	4.61478	4.23028	1.73171	3.17177	3.52435
3.93175	3.97842	6.50996	2.6227	2.25778	3.2862
2.17124	1.61821	4.83865	6.58418	2.32286	4.36655
2.55585	5.2417	3.07314	3.84877	3.36669	3.90337
4.09452	5.50603	2.86509	2.09548	5.84047	4.47515
7.73823	2.87928	4.75445	4.37622	4.29089	9.93423
1.65991	2.8364	5.82817	2.85826	1.60475	0.493881
10.3276	2.87207	1.84536	3.85132	8.70586	4.55091
1.13348	3.96648	5.13058	4.61742	1.74699	4.14383
1.95768	1.53481	3.55587	5.68139	0.763739	5.42143
1.4688	2.33865	1.28921	1.60953	1.76287	4.57243
1.55863	2.9824	0.968039	4.33578	6.62285	3.45997
4.58191	3.60759	4.02171	1.18835	2.96495	1.36123
2.16569	0.92148	9.27516	4.26957	1.0377	2.81034
3.24516	2.44748	3.44266	4.03293	0.895425	1.90294
7.31402	1.446	5.95251	1.5472	4.44009	3.56088
2.37607	4.89449	1.00488	1.78932	3.7027	4.11071
2.42433	3.97545	1.98279	2.06299	3.29622	3.15814
3.16557	0.902647	5.89101	5.47711	3.52633	9.69043
2.40038	1.60551	4.62253	4.41641	4.53507	2.51023
4.47858	1.41495	1.27167	2.78779	3.68967	3.47578
3.4	1.74805	2.50876	5.26802	4.36937	6.19241
6.87887	1.35474	2.5745	6.30507	3.6524	5.42521
3.08323	4.47792	8.45304	5.49479	1.85664	10.0894
2.47596	2.77658	3.36726	7.5459	4.30866	4.92919
3.1412	3.17469	3.72609	4.85223	3.46664	5.35343
1.56563	4.4718	2.03522	2.03294	5.2196	4.0193
4.67668	9.35688	1.46211	3.37973	4.50255	6.83396
1.85596	0.732217	3.57996	2.14096	0.287959	0.834303
8.12361	4.49286	3.75595	3.11046	2.89357	4.10877
2.97692	2.13717	0.900984	8.85012	2.55613	2.911
1.21525	6.83944	1.86547	2.01024	5.39504	1.98128
6.03428	2.70046	2.87751	4.90752	7.43258	4.8734
3.24826	10.5546	3.79669	8.98294	6.22635	3.0932
3.96062	4.70148	1.86669	4.70598	0.126132	7.64832
3.27697	2.54814	3.13387	6.63877	1.74397	1.10048
3.67844	2.70312	2.53755	7.92612	2.02975	1.56575
3.01741	4.32749	3.21748	2.53354	1.77916	5.88619
4.15602	6.98901	1.83754	2.88427	4.81717	4.10116
4.25138	3.76285	5.84273	4.09598	5.30917	5.04171
2.53485	2.0189	2.18817	4.20041	3.50924	3.1236
2.99089	2.38894	4.87227	9.39523	3.01295	6.78818
2.27164	3.51018	3.23901	4.84574	7.22971	5.6235
3.83092	5.95829	5.73305	5.11698	3.85998	3.37387
7.02127	0.833442	3.19866	8.67783	2.55392	2.92633
4.70805	3.14303	1.0115	6.02172	7.42648	5.47607
4.44717	7.04662	1.85359	3.52445	4.47151	5.79856
2.11993	3.70745	1.85108	7.33018	1.26178	3.98899
8.51506	0.62214	3.8294	6.43731	1.93999	0.608283
2.97563	1.28327	1.83938	5.148	3.88536	7.55733
3.20902	0.769596	4.15083	2.90309	4.16439	5.98673
0.864975	6.54319	2.13956	4.86929	5.19926	3.22869
1.28376	0.530794	2.22802	3.27175	1.14882	3.02324
4.53045	3.49853	7.15545	3.26651	1.08019	5.88019
9.63781	1.88485	1.23644	4.3805	1.89227	9.00837
2.36293	3.97313	0.907546	0.628506	0.904481	5.32701
3.76122	4.14028	8.02388	4.77387	3.99141	4.09014
3.17191	4.12057	2.821	8.75662	7.11995	4.22096
5.04851	2.63954	3.02538	6.93556	3.25741	9.5833
3.1842	3.6418	2.15985	5.96239	4.56549	9.72886
0.899515	2.17608	4.75212	8.39577	3.04139	3.93672
3.96955	1.39703	7.01313	6.82658	0.438344	3.31945
3.9533	4.58272	3.66343	2.69457	1.81778	2.84637
1.80008	2.80364	2.77071	3.74457	3.15852	9.65354
2.51576	3.32716	1.99221	5.15764	9.15673	3.30742
1.59015	3.15977	3.64183	4.30239	4.22315	6.44002
3.16992	6.31991	7.37722	5.12908	2.73427	10.1908
3.03841	3.13037	7.13534	6.91248	4.06574	8.70905
0.855329	4.02221	4.46016	3.57963	0.988448	3.66739
1.29702	4.04836	3.91992	2.41276	4.01066	2.86392
2.44932	3.76837	2.25381	1.63929	3.00175	5.12075
1.76083	2.46551	5.61794	7.65804	5.65555	1.99177
6.48232	3.83835	3.77042	2.10371	2.91577	7.41758
2.09643	1.47682	4.59446	1.9271	0.586809	0.300402
2.55767	2.95324	3.41659	1.79726	2.98899	5.93273
2.02981	2.9185	4.20954	6.69438	7.29099	3.43457
1.66821	0.882353	4.83844	2.86874	0.993278	1.24642
2.06763	0.961603	2.62682	1.94066	3.98176	3.46972
3.81083	2.10149	1.36001	6.54163	1.70254	8.33951
0.900468	3.90943	3.02798	4.33163	5.11779	0.652249
4.28199	6.35128	5.90592	2.54113	7.20317	2.96029
1.93171	3.87035	3.55607	8.80676	4.48445	4.65123
7.01903	3.73908	6.02455	8.31147	4.0395	6.84242
2.1465	2.84463	5.1569	1.89983	0.617465	3.50887
2.35244	4.59771	2.18353	2.21258	4.86522	2.78032
5.12661	0.801416	1.87002	2.86634	2.94463	3.20888
2.12199	3.30297	6.06454	4.69505	1.37628	0.785002
2.01934	1.51389	8.21871	2.80042	6.89706	3.52849
4.44676	1.57138	2.63813	4.85452	4.91344	3.40623
2.03549	1.44704	2.97098	4.81178	3.5467	7.92323
6.74912	7.69277	2.71672	1.73223	1.98186	1.59123
1.40755	3.08081	3.7407	0.784304	6.51987	4.28297
3.31551	0.866341	4.58471	9.32392	1.45423	4.36847
1.45445	1.92614	5.01203	2.77987	1.4937	5.3242
4.97502	4.26506	3.14135	3.49328	4.7115	6.60403
1.89383	3.16427	3.34055	8.06977	3.47389	1.4231
1.1203	2.78672	1.64882	2.77455	3.24553	0.179458
2.79994	3.36096	1.65405	7.36718	3.95005	4.94381
3.12063	1.0434	2.04669	7.0437	3.98495	1.7961
4.6119	2.48318	0.7773	8.93868	5.55976	2.70917
3.35197	4.16946	2.7994	1.27642	0.688715	0.377384
3.68846	2.03154	4.91438	0.806843	2.0149	2.28759
1.77271	4.41188	6.44679	7.54905	4.49379	4.10108
4.01708	1.24938	2.41113	5.22879	7.93459	4.3918
3.02206	1.86378	1.05168	2.91597	2.69423	5.01394
4.7773	5.27558	1.15696	3.50082	1.76871	5.21332
3.98286	3.79068	2.54689	3.51398	4.53517	4.4707
4.24844	5.20158	6.24793	1.43334	3.20857	1.70995
4.95899	3.40723	1.37392	3.36742	1.33894	3.4037
2.71897	7.23355	1.18863	0.466652	4.59792	3.97862
3.64459	0.915609	1.78155	4.97281	7.4629	6.42213
1.10797	4.03639	6.57768	0.671748	4.05966	6.26304
2.01864	1.79479	0.626797	9.1121	10.4736	6.48045
2.63144	9.38747	3.49155	2.25284	9.98512	4.95632
4.41903	1.05045	3.07	4.1669	2.31404	7.47515
4.55292	9.62829	3.11013	4.68258	1.25189	4.09106
2.17218	4.71277	2.19005	4.72858	4.41197	1.97229
2.5918	3.00234	2.29972	0.512963	4.88561	3.3943
4.62134	2.54533	3.35421	6.50632	0.249784	0.724111
2.57213	2.51487	2.53967	3.51813	3.67027	3.4482
3.15279	3.70004	1.32029	1.2178	1.57948	5.29461
1.82488	2.84787	3.99085	1.08985	7.19379	6.13833
5.26076	4.18274	6.61863	4.71559	7.79832	1.72002
7.26481	3.88147	8.61251	7.75072	2.36757	3.33999
4.31523	4.92301	1.35686	4.39542	3.69465	3.53494
4.46306	7.18311	2.89047	5.08748	0.107429	2.87592
4.63639	5.49702	1.22091	8.68338	3.86835	2.38008
1.77268	3.50471	1.1882	6.68249	2.94421	3.69942
2.91008	1.74884	2.98365	4.82049	3.13129	5.34796
4.30942	3.97103	7.90561	2.51038	4.56189	4.06216
3.10564	1.7914	3.12799	6.51243	4.08259	5.21111
6.12027	4.21331	1.30308	2.1975	8.27708	3.0338
2.07399	3.77843	1.70695	4.93639	3.02775	3.86325
3.28591	3.88941	0.927671	2.89368	1.4566	2.5432
3.98278	2.24134	3.10138	0.95309	2.3397	3.14132
7.97615	5.07807	1.97975	1.2837	2.3503	4.88058
1.85905	1.36405	3.27316	0.903201	5.29895	3.08866
3.25886	4.64019	6.83253	2.23413	3.02636	3.22411
1.93681	2.76222	1.14386	3.50899	10.2571	2.17558
1.47103	1.47093	5.94607	4.47877	1.53301	3.00483
1.29042	2.78183	5.14689	5.35466	2.72608	3.61016
1.97677	6.16068	3.23647	7.14279	2.50266	2.48892
3.82366	4.26339	5.23593	3.93517	1.66277	4.50919
5.03296	3.41589	0.649757	4.41208	2.55813	4.55186
3.30291	3.88925	3.24622	2.59938	1.37789	3.3226
1.77834	2.47187	4.90848	2.21476	4.02785	3.69223
3.08349	3.87004	1.23715	1.64088	2.90859	3.4702
2.25736	1.86135	2.56158	9.38169	2.24985	2.45819
3.12254	2.24588	2.88288	9.05297	2.3069	3.42774
4.49981	5.30765	4.40751	5.30433	4.76425	0.571483
1.96681	3.54772	1.97791	3.41399	4.81055	1.4988
1.80549	7.71935	6.71239	2.67795	6.3113	4.68699
2.88333	5.32596	6.91327	4.82078	4.09573	9.59602
7.14014	4.68162	3.19398	0.539953	2.49809	1.03862
2.21228	4.14357	7.42442	0.959741	2.02572	2.83876
8.48573	2.39858	8.4731	5.29828	3.51805	5.62627
6.26384	3.90742	2.10561	3.13331	3.43277	3.36548
8.22997	2.69597	4.84802	3.97214	4.73383	2.15949
3.50807	2.59269	5.74404	1.97509	1.81618	0.515298
8.45174	2.51926	5.20897	4.22885	5.35441	1.79722
0.98379	3.80171	2.94869	1.34391	6.34386	3.36646
10.2169	1.69051	5.46071	6.59839	2.75056	0.959075
7.6831	5.25528	1.35139	7.80511	3.55638	1.09488
9.88294	2.31821	1.60467	4.7916	1.90829	2.74345
4.45356	5.18732	9.2404	5.68897	1.72461	0.488006
5.35699	3.09826	1.24303	2.83401	4.09176	4.83951
1.77157	2.00453	0.753942	2.76914	0.665949	2.56358
2.85468	3.0995	1.50664	2.67948	4.51707	2.34213
2.32444	2.99629	1.78258	2.51824	3.31776	0.912865
3.48482	1.60887	3.26853	3.11542	4.61361	1.76448
3.59552	3.5528	3.50635	4.46157	1.10896	3.79945
4.64825	4.44816	4.7652	4.85532	0.131823	0.619913
3.04293	5.64159	0.863121	3.94596	4.75741	2.15301
2.49991	6.55921	1.9922	2.71054	6.87498	2.37988
4.59587	1.68546	4.79085	2.69864	2.79262	3.86784
2.47239	2.42389	3.88612	2.94325	2.0141	5.00095
4.45947	1.82261	0.986264	5.7288	2.68967	2.43104
3.28024	6.87531	0.319387	0.965817	5.34764	4.11359
1.49609	2.24962	2.40637	5.76339	1.55398	4.87637
1.72657	5.19462	3.29212	1.07162	3.13437	3.73744
3.92373	7.42738	2.57847	6.37459	4.90027	6.25637
4.32307	1.86556	2.50289	2.68757	0.723638	3.6588
3.81907	2.99486	5.92971	2.79917	0.435257	2.77354
1.70731	2.95791	1.98271	5.62285	3.05144	4.19814
2.822	6.70263	4.12276	3.97635	3.85273	3.27033
9.14672	4.4146	3.13862	3.63048	3.23436	0.773208
3.73802	4.43176	7.38379	1.72318	2.63979	1.14157
3.02359	1.87886	1.0367	2.8426	6.57948	3.61174
3.55835	1.61999	7.24249	3.06915	1.74282	1.59076
4.61493	5.29033	2.12593	6.2068	2.50645	9.46293
3.957	2.37652	2.44707	1.81297	3.95837	5.92241
4.24285	4.86788	2.84174	2.90557	3.68436	1.28022
10.0604	4.98704	2.1902	4.01406	3.62634	3.3093
0.590583	1.44673	3.40553	3.99399	0.278746	7.51685
7.60601	3.05177	2.68235	0.141803	4.63066	0.932341
3.66781	4.64857	0.292999	2.97885	2.75526	1.80097
3.71482	2.27445	4.60251	1.11864	1.87159	3.76225
5.3989	0.647821	6.3081	4.62801	4.11778	6.39537
1.30517	4.93082	4.2337	2.36932	2.96366	7.88819
2.24519	8.35649	3.68553	2.24784	1.09351	1.79264
1.75746	2.58673	3.895	1.50104	5.08324	5.92122
10.0446	2.1843	2.19995	0.471889	4.56833	4.01598
4.58716	1.931	3.15079	3.72594	1.07288	4.45565
3.02875	5.39567	3.66381	5.7999	6.10318	1.67138
4.73593	1.76196	3.63229	4.50781	3.63357	2.31892
4.65868	4.62841	6.37739	2.32571	1.67068	6.05183
3.91935	4.36809	2.86149	1.99185	0.842389	4.6193
2.15313	1.75086	4.11707	5.20467	1.28354	3.04098
1.94101	1.62882	8.23642	3.62039	5.11534	3.12054
2.95801	2.64951	2.90542	7.98328	3.7303	1.86199
5.92268	5.82643	4.38401	5.71039	3.0401	4.60186
7.77303	3.7413	9.18273	3.58602	5.76638	4.6989
3.8114	2.65177	5.88174	6.59388	1.61939	2.11322
2.90191	4.10822	4.26306	4.31393	1.16438	1.8094
1.10522	1.46166	1.97353	4.40848	1.79911	0.24807
4.11439	3.57897	0.755357	6.8934	4.6812	2.9604
1.92483	3.2453	2.80788	3.00593	6.93627	1.7766
4.16081	1.65309	3.91048	2.58886	3.35216	3.28559
7.16638	1.63367	5.64922	2.18322	2.30644	0.720463
2.03476	2.94773	3.57184	0.748274	2.55467	4.4204
2.92576	2.68859	2.67657	4.14086	4.61005	2.42654
4.85711	4.4525	4.29406	4.8733	2.40704	2.66139
3.35996	2.75122	2.9463	2.21586	3.72926	9.66136
1.51564	3.00224	2.77748	0.76125	4.5566	5.66586
2.58559	3.23875	2.33198	4.45454	8.0329	1.64499
4.47079	1.03052	2.1719	6.43293	5.11469	3.43109
3.77065	3.32193	4.95882	2.56951	0.871109	2.06583
0.614516	2.18905	2.29213	4.80111	3.80485	2.46158
3.02395	8.55893	2.89744	8.38615	2.12065	2.60114
2.15681	1.12028	2.92301	3.69986	2.90317	10.3164
3.77344	2.87575	3.053	2.63698	0.332276	4.09423
3.34262	2.12109	2.76632	3.04065	3.37945	6.36502
2.89878	1.61685	0.559487	7.02269	5.33853	3.96806
8.28354	3.79193	5.42364	5.07576	4.87051	3.59624
3.08266	2.98071	4.4056	4.99665	2.4391	2.16095
3.14824	0.972376	2.28316	2.35339	3.01701	4.56723
7.74167	3.92439	1.23162	2.67714	2.13499	0.201002
2.5554	7.74813	1.16538	4.72693	7.17541	5.6055
2.01833	2.4584	0.750933	4.56289	9.30816	2.18346
4.46075	4.34907	3.2043	3.82564	1.44811	5.91155
2.00091	5.02102	1.22756	7.54373	3.07234	7.69964
1.20121	4.6711	2.28304	3.46739	3.57924	2.73492
0.722741	0.777486	4.75254	3.63641	1.43108	0.876078
2.03957	5.4872	1.51559	9.45834	1.83896	2.41826
1.67797	2.40433	2.97573	1.38445	1.58611	2.723
4.19341	3.5275	1.2748	0.362918	6.90013	6.53305
4.07669	1.63726	6.55204	6.917	2.21982	2.73651
6.47871	2.32377	6.36105	1.27425	5.15427	4.01179
5.80477	1.78078	0.43238	8.61932	6.76363	4.94619
6.46382	4.19723	3.90445	4.78375	4.59101	3.14913
2.88613	3.87293	3.11445	2.51127	1.75893	4.24393
4.61149	2.26918	8.35967	3.43117	1.58801	4.14287
5.27621	2.83758	1.95044	2.11939	3.90493	4.17188
4.62496	4.55772	2.61246	2.83758	3.06987	7.51282
3.24082	2.8925	4.2908	6.384	2.62703	5.68641
10.1734	2.24142	3.45043	2.40274	2.77977	7.24222
9.69351	1.20822	4.5333	6.1143	0.187199	3.56281
7.24702	3.58861	6.70869	1.66076	3.78547	5.52156
1.3108	4.24841	2.29928	4.00407	5.05918	4.73724
1.20287	1.76878	2.77555	3.2401	4.91861	2.28277
1.99725	4.53413	1.8873	5.64324	2.43735	2.87701
4.68305	9.82251	2.225	1.19525	3.42349	2.82953
3.01658	4.26255	5.58867	2.76653	4.13003	4.17354
1.19796	4.53415	2.28234	2.4714	3.65895	3.00581
2.3199	5.94146	2.2613	8.70231	4.82394	6.43026
3.19962	4.7407	3.98716	6.43211	1.12698	2.04248
2.91298	1.69109	7.5194	3.25678	6.84352	0.793447
3.30483	0.98452	4.9402	4.07456	2.60292	6.9673
2.9992	2.4817	2.64218	4.42637	2.69075	3.41595
8.06643	2.81457	4.16668	5.29789	5.44554	5.06713
4.25632	5.81359	4.08649	0.506202	2.35548	2.04843
2.15423	3.58125	2.60253	2.7396	4.14198	3.34756
7.66691	4.43946	2.73298	4.02974	2.46141	4.48077
3.52384	2.63603	2.68456	2.05647	4.85491	4.00057
3.59738	4.18724	4.52081	1.4986	4.97285	7.52465
7.15177	3.77556	3.33324	1.01327	1.92717	3.09656
3.59906	1.7928	5.20603	3.89745	3.04012	2.46876
3.7766	4.11481	3.6149	3.57274	4.84743	5.10602
3.01416	1.89688	3.32024	1.85079	3.83669	3.19962
2.22313	4.27123	0.943524	6.04311	6.1621	3.05131
1.96667	1.81238	0.572797	2.8243	0.307071	3.46079
7.6538	5.21613	0.603383	6.62224	2.75989	6.14523
3.96484	3.24191	5.44908	5.6388	8.99882	2.55677
2.24972	3.98044	4.89642	3.77016	5.51158	2.28091
3.39798	6.22496	3.60059	1.2039	2.17052	4.17433
4.67956	1.77361	2.45759	3.01609	1.22734	3.26497
4.80116	4.3391	2.51512	4.82899	0.832444	2.33609
2.09572	2.30187	5.19749	4.42101	4.64072	2.44616
3.25771	4.72169	2.19296	9.09299	0.924959	1.82352
3.96357	3.96063	1.99277	4.2985	2.21731	0.281166
2.61238	1.70222	0.862882	0.331803	6.48955	4.39111
2.2198	3.26343	3.01649	1.49488	3.00489	3.76132
0.790452	4.3539	1.12693	6.53043	8.61551	3.89221
3.41888	3.00135	3.72412	0.619639	1.12026	3.28856
3.36731	7.61954	3.03388	3.40686	1.59854	6.21028
1.92361	5.01856	3.26078	3.87129	7.64057	2.18019
1.19003	5.93902	0.77473	3.04581	5.49324	5.87914
1.94993	0.753125	5.74146	3.03751	4.0934	2.54122
3.11243	6.12473	2.21524	1.52009	3.09351	4.92272
3.0636	3.13796	2.84672	6.16199	3.20361	4.75746
1.88995	2.41431	1.79234	6.08173	4.6339	2.2347
2.97832	9.52639	3.08154	7.64763	2.44482	2.59003
2.91715	4.27302	3.11832	3.47477	6.79852	3.09386
1.81447	1.69761	4.25704	3.27857	2.50405	1.88224
9.42246	6.65168	5.62523	9.10068	3.73675	2.32011
2.19413	1.81976	6.9069	9.14467	4.06086	5.76266
1.02401	1.34114	2.58604	1.7216	3.38231	4.58705
10.2331	3.38166	5.56711	0.583102	3.57432	0.294783
3.54335	4.69351	4.58213	5.39977	4.75571	3.26645
7.01754	3.48326	4.21462	6.69209	2.97409	0.783803
2.57199	2.71935	3.43289	3.78014	0.865787	1.92679
2.12592	6.00535	4.63457	2.31137	0.981491	2.49734
3.81372	3.99008	4.82523	2.62094	5.08461	1.84352
2.05352	3.42182	5.45151	3.7166	5.13258	1.50926
2.44631	3.56745	1.46705	2.89769	3.57899	1.67426
3.05968	9.56566	1.38234	4.67328	3.03039	0.34995
8.27254	8.63789	3.30119	4.29271	10.9493	1.67681
4.71757	2.51601	3.1804	2.27083	2.90061	9.79739
6.01909	1.55376	3.24064	0.788486	1.40574	5.9347
1.20306	3.01389	0.582987	4.93242	2.4516	10.2341
3.18063	3.74169	3.46955	3.11742	5.70974	8.33352
2.84328	0.395112	1.54026	6.57827	7.17584	1.3121
3.80606	4.56889	2.09142	4.2572	3.40824	2.49104
7.72768	2.03448	7.16451	4.75476	0.294575	9.78919
6.89876	4.23823	3.47489	5.99885	4.02024	1.61525
0.784162	3.17896	3.8469	2.75973	8.3216	3.25936
7.18062	4.62123	6.49682	8.19581	3.71975	4.82955
5.82155	6.52216	6.16244	1.86315	3.31458	4.59483
4.40741	8.71288	1.38542	8.72896	1.35146	3.66197
2.38688	0.531651	6.10148	6.31629	1.66133	6.30902
5.07654	6.26597	2.99613	6.5366	6.10494	7.71459
5.52464	2.85083	0.652117	4.16979	2.76151	7.02853
3.03437	2.64855	2.08113	5.09032	2.90539	4.28843
3.10176	2.10445	2.40908	4.06677	2.79673	0.737506
1.56906	1.94288	3.22006	1.51937	3.25835	1.67484
3.61249	3.74765	2.03903	3.45188	4.76471	9.921
1.13191	1.61351	1.72639	3.73416	4.2831	5.30514
2.79839	2.42501	3.50918	1.41114	5.1354	4.97792
0.880194	1.33993	5.97542	2.48673	1.57249	1.70943
6.21237	3.55872	5.84618	3.05264	5.07113	3.47163
1.59453	0.472642	3.8226	5.16426	3.05693	4.57657
7.96346	2.67493	5.18817	4.98368	5.09407	4.54361
8.59587	1.6946	5.13724	3.87868	4.41147	3.12924
2.58822	1.81049	3.0415	3.15313	5.0515	9.00871
2.42202	3.6752	2.39483	5.29826	1.25672	2.97848
0.400708	3.11969	2.71665	6.11254	5.21757	6.10518
1.99313	1.8014	2.4059	3.13584	1.58621	0.700691
3.56892	3.04002	2.88262	4.16727	6.30721	7.5378
3.74628	4.56117	2.00072	5.71045	6.94209	0.124708
3.99176	2.05593	2.47972	5.73904	2.90775	2.13655
3.82171	4.20678	2.68153	5.79487	5.18645	5.71737
1.71801	2.28665	2.88277	8.53421	3.96439	3.12965
2.76302	2.74596	1.61765	3.38853	3.03575	5.23386
4.61066	5.10215	3.30404	1.60824	5.24109	5.8399
7.77215	5.48077	3.68601	6.27436	4.51261	4.69705
3.43302	3.69736	1.25328	2.13633	3.92856	4.87737
4.33285	3.63891	3.77363	2.74694	2.73119	2.92925
3.4577	6.79595	2.7389	3.51686	1.88876	4.92398
4.09847	1.8465	2.42728	5.05912	0.39647	5.92324
5.06942	1.14484	2.22118	2.81235	5.49985	5.12512
4.61145	2.24544	3.66582	5.01095	11.0243	4.37033
4.16274	4.2057	6.02972	5.83315	3.20366	4.46409
4.18626	2.42872	5.98786	1.31948	2.98045	1.86821
2.15034	4.61575	6.6336	7.99951	2.55943	0.799092
1.20277	5.04137	2.20677	5.03866	2.89035	5.44128
1.89745	2.77103	3.21768	4.10814	5.0288	4.11212
1.07691	3.41892	1.9762	2.38086	5.07654	2.69846
3.16019	8.17918	5.70917	5.03178	3.70571	3.21531
4.34987	5.57099	1.44971	5.53958	2.29683	2.222
3.90981	2.56794	2.79115	8.15378	2.73855	9.80674
3.94009	6.55969	1.44194	4.20607	5.02715	3.84332
2.26378	4.52232	4.01112	6.76879	4.61777	5.92873
1.87036	4.42708	3.965	9.67884	2.9801	7.81011
7.84305	1.79576	3.55536	6.31735	1.67759	4.47007
8.36586	4.37865	8.40176	2.47772	2.2367	3.25564
1.30795	4.43243	5.08824	5.84516	4.90617	3.61613
4.35205	1.82606	1.68966	3.06662	4.78339	4.00866
3.82217	11.2298	4.07908	7.60132	0.301326	5.67221
3.79079	1.648	4.31859	4.49722	9.50857	6.46908
1.78481	4.04868	2.94594	7.77768	2.40298	5.33228
5.79015	4.4128	2.23403	3.08485	1.03454	9.58575
8.41553	1.49199	2.99727	5.04449	2.23732	0.639311
2.53876	4.52977	2.50482	3.24815	4.46395	4.67498
0.868287	1.99741	3.32348	3.23061	1.92181	0.602957
6.78929	3.34823	4.48835	8.19263	7.47213	1.25062
7.35226	3.49019	2.76758	6.94569	4.6063	1.09026
2.00573	2.50339	2.58457	3.89976	5.30908	3.41921
3.63793	3.65984	7.03138	0.268005	1.38739	7.43489
5.59233	5.0846	4.36462	1.37742	3.35598	3.29802
3.9848	5.41847	6.54421	6.97023	5.38373	2.56999
3.73157	2.91334	4.00391	5.11869	2.63959	4.08072
4.78778	3.89673	4.56016	6.03647	4.66054	1.43663
2.94101	2.92502	4.2352	4.68268	2.99712	0.975742
8.019	1.84747	2.43122	0.759725	1.87016	4.35576
1.69732	3.40345	1.17893	2.50662	4.19876	6.01576
3.96613	2.54764	4.52219	3.61654	5.39969	1.88556
4.00805	2.07721	2.39812	2.03534	5.08085	3.92847
6.82412	4.33045	5.97151	4.94165	5.77891	5.45578
3.71904	1.39084	4.61111	5.67998	9.92273	6.42607
1.85522	2.71656	3.629	2.60205	2.3995	2.45464
2.53422	3.90779	3.10531	2.37487	4.80786	0.45377
4.65747	2.4104	2.6683	6.84834	1.94001	4.37136
3.43877	4.12663	0.921515	1.96078	3.4866	2.94561
1.28024	4.04392	4.80366	4.30595	4.72317	1.40763
2.08899	1.59935	2.44095	4.31336	4.9798	3.40825
4.33757	9.83355	5.0041	4.09982	9.13651	4.91947
2.75715	4.61825	2.76797	1.76819	4.89269	6.78641
9.98094	1.94685	4.50052	1.95606	6.48476	0.735918
5.06653	6.15073	0.909683	3.65349	4.00388	6.00921
2.94172	5.33911	2.33767	3.41021	2.47984	7.97693
1.47741	3.36138	4.21917	2.41338	2.38562	4.79524
4.80186	1.84581	3.65493	4.82896	4.18201	1.73191
3.47969	4.52843	2.28198	6.57459	4.11588	2.57982
2.63144	4.74442	2.94964	2.29451	2.77721	4.31335
1.25848	3.6923	7.90123	6.59586	5.00567	0.359601
4.45149	9.5264	6.54037	5.40989	2.84474	4.29974
2.8596	1.82144	1.22628	0.507533	3.62366	1.10458
4.37739	4.38996	1.94532	1.60134	7.32257	4.21088
4.57436	1.56264	0.835653	4.15601	0.891304	4.29654
4.98381	4.19434	3.13588	6.55687	2.55215	3.89715
4.21869	4.97136	1.44714	1.88225	8.43769	0.871938
1.45627	0.77543	3.02866	2.41659	2.44505	0.376632
0.841154	3.979	2.58339	3.4063	3.87686	1.66001
2.47261	3.11103	8.64559	4.89628	2.79957	2.41272
6.94318	4.36795	5.24229	3.09627	1.42956	1.56459
2.69801	2.6076	3.64015	4.35232	4.25009	6.25872
1.17283	4.81894	6.34379	6.24732	3.43593	3.52779
4.61548	1.26151	3.00046	2.22822	3.75529	4.91106
1.226	5.08192	6.25989	4.62879	0.818671	6.14498
2.61166	5.20716	2.32591	3.71648	3.03554	0.518107
4.87869	2.6705	0.549178	5.92736	3.88114	1.66213
4.4454	5.67242	4.31646	4.90726	4.30087	0.656533
2.42259	2.87024	2.04675	2.69193	2.8546	3.83923
1.93159	1.20886	3.32049	1.02496	2.14662	4.82593
1.91718	4.9199	3.66917	4.45515	2.85252	1.2325
2.21333	7.80617	4.60251	3.75526	4.29656	2.73903
2.71434	2.1352	2.52821	2.12487	2.65999	2.31958
2.25324	4.51106	8.08491	3.58819	8.64882	2.67266
3.84929	2.82305	5.60529	1.06402	4.45274	3.10455
0.98049	6.05028	6.07225	0.599772	4.68521	4.71698
6.00257	7.79307	0.848879	3.17125	5.55438	2.75883
1.55587	3.80871	4.15393	6.24087	0.273477	5.89034
2.41288	6.56834	3.73812	6.40539	2.4757	6.31634
3.1984	2.8624	6.10089	2.12952	3.0887	5.02797
3.64922	4.79257	6.09973	5.41928	5.78296	5.89703
2.86998	1.87706	2.17598	2.79179	0.512393	1.6617
7.73478	6.46733	4.32742	0.581586	4.56175	1.41809
1.62683	5.11569	3.25251	3.49281	5.53866	5.69544
5.09945	4.3264	4.64198	5.35418	1.85183	4.09725
4.62003	1.85112	6.11808	4.65902	1.14785	2.60799
5.7749	7.62746	2.74899	3.48549	1.31115	6.57755
4.94104	2.06388	4.28659	4.02193	3.27188	1.71463
6.13514	1.5886	6.2179	8.64413	7.02888	4.19767
3.15527	4.13872	4.36073	4.37895	9.79125	2.54235
0.943881	5.81356	2.78455	4.12429	4.59175	3.13598
0.904768	3.56915	4.39417	5.69873	6.75169	2.83075
2.82246	1.82256	0.64836	4.10878	3.96323	5.67181
4.24884	1.54704	7.39764	1.58692	7.83018	5.54348
1.71872	2.34048	4.97468	1.65846	5.76706	4.7643
3.31069	2.69615	5.02083	2.08711	2.8242	5.15441
5.36514	3.16768	2.19237	4.83079	0.370705	5.87453
2.43751	2.7603	6.37102	6.48507	3.23403	3.95965
3.83721	2.213	4.01782	3.36828	1.3195	1.18792
3.1572	3.06194	4.88782	8.19098	1.48887	0.463917
3.6156	0.83983	7.80114	3.9755	3.65422	0.371915
6.74765	2.67387	2.05289	1.87058	0.763913	5.15935
7.24419	0.905861	6.55563	4.49608	3.72714	3.52719
1.92149	2.29844	1.28033	6.94454	2.39449	0.3174
4.73646	4.09547	6.33922	9.65404	1.01435	1.58053
2.40846	1.28311	2.55183	3.13661	4.33617	0.903431
2.77253	7.09376	10.9607	4.28748	1.96775	2.81024
4.37848	1.8271	2.65298	2.81536	5.44856	0.415867
7.00432	0.427274	3.63781	2.08847	4.07812	3.61566
2.2035	0.76472	2.66919	1.68092	2.69953	5.2181
0.619283	3.39027	2.82088	2.89428	5.03625	3.67781
4.06619	1.5825	2.84974	5.97206	4.74686	3.91398
5.79179	6.81442	2.8768	2.63461	4.64937	2.41491
3.82741	8.19026	6.66195	1.52887	2.64914	2.41995
4.73402	4.39555	4.54563	9.33173	1.82944	2.81869
1.91901	1.73869	3.69072	1.18335	1.31841	7.20053
2.08021	4.11474	5.32068	2.34999	3.12284	3.89793
2.3584	10.2042	3.63829	1.88993	1.77764	1.43126
6.37561	4.94656	1.962	2.10436	3.20409	5.05375
1.81783	4.15907	1.78589	1.63411	3.10309	6.22375
1.62416	8.43982	4.03997	4.47116	2.89503	3.37566
3.69367	4.21477	5.38944	3.03598	2.6856	1.10439
2.2468	2.12893	7.93267	3.24488	5.21336	4.74978
9.186	4.31565	5.83118	5.10872	3.27692	4.92721
3.5428	1.70223	2.67578	0.597611	3.83144	9.77108
1.72342	2.00563	2.83834	4.37592	2.97838	5.67526
2.37106	4.824	1.1985	3.62455	4.8417	5.18741
4.62178	3.43703	3.97308	8.3282	5.78167	7.87763
4.38471	4.02892	2.74874	2.64753	0.607036	1.81772
1.27546	3.6114	4.52115	2.87561	2.53721	2.35417
4.63365	5.35434	3.06838	0.271606	0.247878	9.78355
4.80456	2.37195	5.17426	3.61187	3.72928	2.5172
4.60302	11.6068	3.6856	2.25038	4.3772	9.02854
4.32287	1.69782	4.78674	8.22181	4.77466	3.20852
1.98422	4.05276	2.72752	3.59057	4.47256	5.1767
3.23734	7.93272	0.509973	1.06027	4.72148	4.81799
2.88855	8.11187	4.63238	2.67654	1.85795	3.41761
2.86341	2.76118	2.33512	1.89998	2.44762	6.17409
9.67171	4.2875	0.43942	1.30828	6.87334	5.04349
4.94609	0.902931	2.64762	2.38414	5.23267	5.78905
2.45006	4.36609	2.23506	4.94364	0.726257	0.310228
4.99942	4.07179	2.30271	2.51814	2.47172	0.614244
4.24138	2.26141	1.64471	6.55156	1.88605	0.71797
7.49923	2.61804	4.21901	7.12244	3.80144	3.24125
2.37139	3.39128	4.46418	1.87389	2.04301	4.88842
2.19789	2.85566	2.95522	4.09493	0.327985	4.68148
2.98467	3.52564	2.83884	6.14592	2.83006	1.36111
3.37637	0.66612	4.31642	3.44873	4.586	6.83972
2.97679	3.78913	3.44566	7.92458	0.978916	1.32815
2.78199	1.73338	3.2745	2.19851	2.61901	2.26519
3.15424	4.55899	4.68353	7.50127	0.708726	1.62301
9.82586	3.97226	3.10365	3.01432	9.8868	0.600933
10.338	3.93539	1.35154	4.83826	2.52838	1.34879
3.81809	4.60741	5.83474	3.84341	4.39624	7.52528
2.8288	2.47295	2.31399	5.15898	7.02947	4.05444
4.82986	1.00688	1.76368	2.68589	1.88964	2.74136
1.43236	2.86434	2.29979	4.78665	5.75617	0.662251
3.96755	1.93146	3.94245	2.15159	5.17079	9.75305
1.69527	1.68767	2.48054	1.20327	4.0203	2.50504
1.95161	4.12851	2.02932	2.86166	3.65282	6.28445
3.41581	2.36847	0.964269	6.41533	1.84726	9.53349
2.93094	1.27799	2.12487	4.97457	7.83217	2.61432
3.7363	2.66298	2.09698	3.52265	2.92759	2.70296
2.77226	4.38653	2.68463	5.86252	0.299102	3.57987
0.523417	3.09737	4.19608	5.38718	0.768028	2.35492
3.26317	1.33899	3.18185	2.99434	1.87158	3.31588
1.5515	3.83217	3.27346	4.68522	3.54858	6.60245
1.19842	3.97431	3.68621	5.29735	7.24876	8.93883
3.0095	2.38494	6.75835	1.6878	2.55364	2.5421
5.13733	8.04169	2.13554	2.80241	5.22839	6.16048
2.4014	3.83353	1.72989	3.41947	4.00919	2.58478
3.65678	5.48706	3.18028	1.54369	1.96285	5.58725
4.259	1.76656	3.0917	1.85979	7.29503	0.499933
1.62941	1.3818	3.53615	4.01204	1.72642	8.83289
1.73324	4.61017	1.93259	4.60661	3.85874	6.06926
1.10226	4.43161	4.01861	8.69295	1.33383	3.42926
5.15841	5.27006	2.64157	3.81312	2.91453	4.78584
1.81884	6.99123	1.81773	1.4177	2.92836	2.52058
1.98809	4.83946	0.540678	8.77365	5.74684	2.82489
2.62253	2.3313	3.47527	6.65601	5.97749	4.51565
5.3646	11.0018	6.46271	4.07755	5.46704	2.47287
4.76971	2.60323	2.30646	5.30199	5.25569	3.18743
7.80935	5.49519	2.246	3.52707	4.11612	3.24591
8.57967	3.72054	1.38167	3.23523	2.15082	2.22915
0.868849	4.97199	6.22609	2.35228	1.68197	4.55073
2.30356	1.71648	3.71213	2.57869	2.70443	6.26707
9.45017	0.824084	1.9627	2.24349	3.29834	3.31352
6.10975	2.75789	2.21395	5.2574	10.6797	2.94077
3.93652	4.4596	3.84316	7.61561	1.84062	9.69357
5.88652	1.67235	5.41669	2.73741	3.96627	2.15145
4.61653	1.55928	5.91575	3.82974	4.64256	3.28841
1.86762	4.85416	3.20968	8.02374	4.89831	6.01571
1.06362	4.20151	2.90355	1.54387	3.9392	3.20571
1.87882	5.18302	2.12641	2.2304	5.22907	5.47962
3.31725	4.09026	1.16767	2.57285	3.87199	1.37917
3.60676	5.11804	2.43171	3.91992	2.56659	4.0976
8.27723	4.55719	1.2033	4.03688	2.85726	8.58587
2.62449	3.40048	5.83306	4.71316	3.57953	2.84469
2.96649	1.47986	1.69627	9.3353	5.23728	4.38872
2.00862	7.85702	6.31656	3.43117	6.79328	2.6412
1.26513	3.76948	4.29999	2.52864	7.30278	3.00681
2.90052	7.7618	5.86711	2.9272	3.8024	5.90206
1.77154	5.35354	4.49556	5.33749	2.5918	1.3383
1.62459	3.22293	5.28606	2.81552	2.68562	5.46792
4.84416	2.02289	4.34712	1.17958	2.76091	1.5191
4.62486	1.57664	2.11058	4.03563	1.4972	2.90833
8.7753	2.70656	3.37758	9.41988	2.02384	1.57742
2.31692	6.49638	1.32946	2.6663	3.18123	6.97681
3.2085	1.99858	4.09145	0.707986	6.06262	1.56557
1.60684	0.932551	2.53608	3.99597	3.48618	3.95674
3.35518	2.98891	6.21294	5.59987	3.52387	4.60298
4.48787	3.22109	2.80778	2.51747	1.57808	1.03513
3.12078	4.47453	1.25013	4.94616	1.18468	4.1093
1.37641	5.20383	8.14647	8.26079	2.6206	2.98179
3.45977	0.714309	3.4744	2.21113	3.59151	2.05446
4.92467	0.747775	2.79943	2.35796	0.134443	3.74635
7.01069	3.90472	1.945	4.9034	1.79957	2.18495
1.94777	2.8229	4.53377	1.87296	2.78567	5.99965
1.54396	1.00517	4.75347	1.36864	4.70443	2.2543
3.74774	5.87516	1.316	1.36043	3.64553	0.998877
1.55178	3.12868	3.22069	3.27733	3.27981	2.67282
1.33566	3.45929	4.26538	5.82528	7.70874	4.36374
2.73848	1.64817	6.93065	5.70886	2.64099	5.64961
2.94378	0.977689	2.09489	4.0499	5.50025	2.64091
8.4766	2.44801	2.66738	3.43685	8.23794	5.54001
7.21121	4.09281	7.78641	1.45905	1.69189	3.57569
4.75865	4.97694	3.04487	9.03164	1.55109	0.234691
5.91175	4.0923	2.19865	3.78247	1.56799	3.83272
6.74107	2.4931	4.66525	3.41369	3.16387	3.23446
3.29316	4.65197	2.68853	2.90572	2.52474	3.51474
1.12643	8.97929	3.20851	4.48947	4.03132	1.66694
6.10494	7.45224	5.55002	5.80183	2.97222	1.99159
1.54533	4.31014	5.29707	5.40547	5.81812	4.68349
3.12839	2.54258	8.82637	2.62426	2.21888	0.150121
3.00555	3.94301	4.53284	5.38437	2.34721	6.63218
2.05904	2.82158	9.26355	3.68019	2.00897	3.33224
1.2074	2.2733	2.71701	4.29055	3.09186	1.02068
3.51932	3.47197	2.22125	3.10554	5.04217	1.56159
1.22219	5.39532	3.0541	0.806096	5.23202	4.49001
3.55368	0.998653	3.08481	7.85095	2.74682	3.40946
3.4108	4.54868	4.17657	2.73779	0.862517	2.37719
3.23891	4.22757	3.39104	5.74029	2.08298	5.60967
5.04621	1.5931	0.119969	3.0864	9.17486	0.813054
1.19702	0.875356	4.59586	8.61683	0.982061	2.66887
6.66831	4.15419	2.65309	4.35317	5.98794	1.66619
3.51363	2.85896	5.02529	5.40512	4.60098	1.85687
1.19496	2.22347	3.5465	6.91788	4.46021	0.949793
2.43763	1.63428	3.41469	5.16579	4.24891	8.28565
2.56792	2.74205	5.81754	4.96886	3.4994	2.64273
7.0114	4.23239	4.18229	5.36629	7.95791	1.49575
4.59826	1.45237	3.94813	4.03146	2.74221	7.08971
8.55092	2.03191	5.3777	0.308666	3.58014	0.379815
2.47594	4.80283	6.53816	3.62738	4.45784	2.19047
1.20001	1.87973	6.26711	5.55471	2.64841	6.06943
2.04041	8.82623	2.50384	4.82882	0.46915	2.62003
5.85535	1.72431	2.69985	1.52492	1.16784	0.517462
5.18029	3.15128	1.1554	0.457315	7.83908	1.06712
3.06687	2.60205	1.67681	7.14403	5.28487	5.35225
2.48438	5.2759	3.97802	1.78159	2.31958	3.89172
1.87286	4.24407	6.07192	1.6511	3.23247	4.66823
4.28397	3.7235	3.58229	3.59709	4.40024	4.84193
0.966582	1.10383	7.5142	3.57104	5.20068	2.95647
1.68572	3.1338	2.36111	5.1223	0.841502	3.00101
4.91482	3.96832	1.15391	3.45662	2.39885	2.02079
[truncated: 577 more rows]

## Sheet: Supp. Fig. 4E
Data file 6: Accuracy for separating human epithelial and quasi-mesenchymal PDAC cells using different classification methods: random forest (RF), support vector machine (SVM), K-nearest neighbors (K-NN) and neural network (NN).
RF	SVM	KNN	NN
0.889889	0.85495	0.869243	0.865008
0.896771	0.867655	0.878242	0.886183
0.898359	0.876654	0.885654	0.889359
0.89783	0.860773	0.869243	0.874007
0.890418	0.859714	0.861832	0.872419

## Sheet: Supp. Fig. 4H
Data file 7. Tumor heterogeneity score of human PDAC cells calculated as the single cell distance to cluster centroid.
HPAC	PatuS	PSN1	PatuT	DanG
4.81073	2.17967	1.61237	1.61307	3.76963
1.56901	1.42516	0.651032	0.888582	0.956121
3.14466	2.28296	3.18012	2.51515	2.18674
7.29579	3.28548	0.65843	3.04569	0.698025
2.60563	3.06842	3.23732	1.5533	0.4565
0.900815	1.22834	4.51596	2.09972	1.97397
5.13231	2.9063	0.842054	3.02907	0.569843
7.44814	1.50882	2.90453	1.91279	1.79169
1.15916	1.71651	2.4411	5.19987	6.63835
3.09785	2.56832	6.73675	2.22291	2.62432
3.19661	1.35297	6.25801	1.3612	0.0317804
1.98422	2.03237	1.83649	0.283059	3.96938
8.10535	3.22752	2.53381	0.149829	1.86483
4.26792	2.02207	7.48617	5.38003	2.28279
3.92035	2.68315	4.10199	1.39317	7.94949
1.94644	1.04694	3.58204	0.90444	2.60686
8.93592	4.40683	2.37695	2.65188	1.30127
1.73835	3.59918	5.45391	2.82361	1.6175
2.32691	2.0566	5.51251	6.11271	2.0165
5.96061	2.04009	1.76481	1.30957	3.63567
3.54214	2.27238	4.21225	1.60002	0.77982
3.18703	1.25195	2.66762	1.25811	0.995351
2.65547	1.35612	5.44439	1.4512	2.9106
3.37162	6.36117	2.2501	0.485127	1.8861
1.80572	4.31689	0.298536	3.32703	2.0447
2.75458	3.43509	1.99864	3.0073	1.84496
3.96418	0.868768	0.781048	4.92213	2.08083
1.2003	2.8919	3.10627	3.71121	2.50221
3.04524	2.05391	5.808	2.82938	2.18797
1.10341	1.20062	4.96651	1.90595	2.39635
1.66677	2.87732	3.42887	3.01821	2.42731
2.41489	2.04858	0.549854	2.99592	2.82352
0.923666	1.90775	2.92852	2.1155	5.30228
3.54805	1.28881	1.6894	3.59162	1.41775
3.77238	2.7055	6.85411	0.565088	0.84233
4.34801	2.11319	4.85635	2.61894	2.34381
2.92161	2.33055	2.28975	3.8188	3.16582
2.59112	2.15322	5.08709	5.31809	1.94744
2.06157	2.70168	0.843298	2.77726	0.359847
4.96631	1.80451	1.01425	0.53226	1.04737
3.90504	2.33296	4.92794	2.23303	2.60083
2.72104	4.40182	1.62744	3.1689	3.02628
1.53508	2.52867	6.20174	4.44993	0.605914
3.43608	1.33481	2.66238	4.10791	3.64367
4.16597	2.49327	2.22332	3.51271	3.68405
2.75714	1.31121	1.10731	2.18617	3.18957
7.09921	1.39885	3.80751	1.83462	3.39266
6.01819	3.30609	1.49258	3.27673	0.619805
3.62566	2.71967	3.60321	2.45957	2.38086
3.06904	2.30924	3.73469	1.67611	3.98642
3.51822	0.883413	5.14432	3.33535	3.29607
3.97801	2.54601	2.90356	3.18116	3.8194
3.27373	2.15396	2.74844	5.75505	1.47772
4.10452	2.60507	2.47336	1.079	3.79953
1.93946	1.42182	4.92708	6.13799	4.30977
1.58675	2.2511	2.19388	3.66783	0.313482
4.39645	2.3294	3.30105	3.51374	5.48826
5.37281	3.31147	3.9194	5.88134	1.74762
3.16463	2.05669	4.3149	0.935388	0.391164
1.80064	3.2133	3.32587	0.0902119	5.4834
3.08774	3.61261	2.8864	1.82097	4.9626
3.47756	1.09457	3.63694	2.39583	0.267869
2.96473	3.51139	3.75523	1.78769	4.21432
4.39706	2.09239	4.85483	4.00134	4.77979
0.496577	1.83193	2.13731	1.07291	4.10766
3.53898	1.87141	6.14048	5.77586	5.42762
4.01094	0.468679	7.16018	3.43408	3.40429
5.05732	2.2706	1.81258	3.04773	1.56454
1.45561	3.22644	5.46106	2.38426	1.87569
1.59953	1.89276	0.820426	3.53402	1.61313
1.64032	1.86432	2.23403	2.50916	0.875216
1.63713	2.42065	1.26239	4.2322	4.21178
2.1151	3.29377	3.0293	2.89217	0.597574
3.77081	3.04611	2.92469	1.6275	8.98033
2.07167	2.04751	1.20737	2.88636	2.30496
2.11645	5.31342	5.74168	1.34758	1.40328
5.04722	3.77438	2.09444	3.42923	4.94227
2.90686	2.37816	3.17291	2.07694	3.05018
3.17887	1.40152	0.532761	5.98304	2.10456
4.81137	1.5532	3.0577	1.99706	3.14461
2.24352	2.32801	4.8345	3.32289	1.53486
2.83836	1.09311	3.23504	1.72244	3.73359
4.66497	2.26841	5.19671	2.40228	3.18633
4.78406	1.80683	4.8497	2.23875	2.17456
6.14738	2.53125	4.98389	2.05195	5.30008
6.33203	2.26087	1.70642	3.3942	2.17252
7.92304	3.78194	1.43588	0.672947	4.18674
1.77806	0.691609	1.092	3.21623	2.90692
3.0189	2.34879	5.37906	0.741085	1.37552
4.15708	2.97868	4.17849	0.526211	2.67778
2.20868	2.54281	1.46758	4.41956	3.48076
2.33729	10.2053	4.65263	1.99551	4.28909
6.35896	3.59143	2.93796	4.41804	2.97118
1.64815	2.46808	2.87739	1.33585	5.05165
3.39828	3.05904	2.32436	1.30744	3.13059
3.05669	1.42569	1.36463	2.32222	2.70692
4.72689	1.19673	2.52963	4.73233	4.57639
3.07399	0.847546	4.74639	1.11149	4.51034
2.17124	2.92946	3.24482	2.91427	1.74716
0.287941	2.47061	4.99664	2.93214	7.26635
5.26493	0.936646	6.26363	1.87264	3.94874
0.635215	1.91044	0.607467	0.706838	4.22665
3.00346	1.88839	4.58707	3.05108	8.41007
4.12594	1.64655	6.04553	4.58317	1.45531
2.51698	2.02083	2.6646	2.45677	1.42895
4.75106	1.63248	4.91861	1.78218	1.99874
3.04171	2.0511	2.33191	2.89898	1.98698
4.76113	5.14701	5.07872	2.48217	3.5663
2.69641	2.68134	4.56041	1.30028	4.09241
0.914978	1.64463	7.54719	2.47237	7.34724
3.34459	2.12429	2.36539	1.43415	2.33266
5.18545	3.44658	3.40987	2.10474	1.51108
3.66894	4.72459	2.00669	3.52466	2.03354
3.8975	2.2558	1.18067	1.15255	2.46782
1.40932	3.44684	4.54455	2.13037	2.0067
2.90703	11.7639	5.86988	3.40255	5.18701
4.95522	2.30758	1.80718	2.14557	1.69647
2.94206	1.31026	5.14649	0.893907	5.43615
1.52041	1.70177	8.84058	3.22677	2.7136
3.16361	1.66387	1.22958	3.43091	2.74585
1.94988	0.312871	1.67435	5.08712	2.773
7.82119	2.45941	1.74705	2.33914	2.6182
2.95759	1.69751	1.43411	0.812196	2.57926
1.67804	3.93287	5.05474	1.48021	3.02081
5.14602	3.3599	3.51652	1.14166	1.42211
3.91751	3.77827	3.69054	1.83126	0.756335
3.87861	3.61975	1.07902	3.57849	8.30469
4.60529	2.57542	6.8041	1.70107	1.60834
1.29281	0.644129	2.14609	5.88684	4.2065
4.87053	1.85918	2.43387	4.48076	0.793693
3.06946	3.72584	6.60815	1.80074	3.67159
0.953239	3.32338	3.19282	3.39484	1.85222
3.67924	2.11549	5.34728	3.68297	8.34821
1.69178	1.81351	3.05747	0.762934	2.15467
3.88545	2.31141	1.56197	4.49516	0.13238
1.38127	2.14938	4.58957	5.19749	0.367472
3.42406	2.54405	6.66947	1.90554	0.409854
3.7822	4.72721	4.11337	2.00117	0.57219
1.9513	2.73632	1.76664	2.6392	1.2065
1.86162	2.07741	1.25249	1.50244	1.29873
2.18316	1.74956	2.68578	4.23972	3.07275
4.75384	2.36343	2.84241	1.53183	1.32041
2.08635	2.11187	2.62167	1.81066	1.14624
1.94543	3.42366	4.36401	3.7319	3.31283
3.03864	1.9951	1.83055	2.58846	3.41953
2.76154	2.04147	7.23527	1.70592	1.74562
2.38737	10.8647	4.14929	2.16371	2.46031
2.91176	3.02114	2.67793	5.25262	2.12687
3.49551	1.49703	5.45405	0.687606	3.10931
10.1178	2.3044	8.25693	1.31405	1.03576
1.87302	1.72227	0.877326	1.22309	10.1113
1.2826	3.65258	4.6171	3.4679	1.7894
3.70291	2.7304	5.75225	2.74383	0.700486
2.39943	1.48108	4.89622	3.04673	2.63308
1.86058	1.39064	3.67757	2.44166	4.1306
3.16226	2.48641	2.90241	2.52235	11.1947
3.52225	2.63162	5.04223	1.37827	1.8298
3.88492	2.49715	4.74361	2.28584	2.54845
3.56785	0.247179	5.4194	1.31388	2.12689
3.39725	2.47589	4.89681	4.39906	3.01574
8.61462	2.04151	4.34108	2.21298	4.74676
1.36667	2.58016	4.82149	4.85669	3.09098
2.11016	1.86484	3.43129	1.58948	3.08776
2.20643	1.73983	1.21155	5.55024	2.66242
2.76758	0.703293	3.76727	1.3587	3.27783
1.36401	1.67408	0.749938	2.16351	0.908275
1.68844	2.33796	5.70646	1.8716	3.90285
2.21816	3.69013	5.70457	3.56354	0.295703
2.16623	1.59192	2.32036	6.02953	1.81757
1.59304	4.71577	2.81009	3.43272	6.90768
4.35371	4.54807	4.56955	1.31194	1.31295
3.64626	1.30865	1.55718	2.73951	2.80627
4.86107	2.41561	5.10367	1.9669	7.70002
5.13205	10.6305	3.1059	3.99559	2.26996
2.90714	3.02866	3.08823	3.63881	4.57607
7.73895	5.96104	4.69996	1.6516	3.09945
2.28786	1.14471	4.35929	1.80507	6.04994
4.15648	2.3293	1.17017	4.07245	1.49402
2.03306	1.20217	2.51208	3.58455	4.04262
3.68281	3.18285	1.961	3.68568	4.99942
3.55887	3.21414	3.07683	2.87457	1.72975
3.14187	3.67711	2.29749	7.35425	4.00489
7.87952	2.48348	2.1748	2.09472	11.015
2.45072	0.758654	4.61349	2.59447	2.20383
3.04183	1.47079	2.93322	1.18395	2.79595
3.4623	1.46645	5.09597	3.19632	4.37642
2.45087	3.27335	1.0107	1.77551	1.63704
2.54774	2.8959	1.236	2.97682	1.55473
3.41636	3.45173	3.94829	1.18088	2.27013
3.46246	1.62506	3.72978	1.82273	0.997259
1.88651	2.64833	4.45416	1.90311	4.0283
2.4495	4.53234	2.2376	3.55403	2.03966
4.58574	2.86431	3.21795	3.07974	4.23656
1.87222	2.5583	1.32203	1.78417	1.79858
3.82765	2.94916	2.88804	2.21135	3.03219
3.71774	3.28806	5.45983	3.71762	1.88898
6.0355	5.71808	3.4979	3.50565	2.44672
2.34098	3.87417	4.90803	2.09152	1.69582
1.03467	3.46615	1.40748	3.73454	3.1923
11.2672	4.03022	1.59911	2.4153	1.37145
1.44525	2.2854	3.61666	2.90593	0.998082
0.998463	2.1079	3.453	3.04162	1.99323
1.94211	3.30468	0.59092	2.22948	4.92503
1.7583	8.78637	0.333193	3.09965	0.884233
4.30922	1.70244	0.834396	1.75452	1.43828
3.86287	0.71162	4.63976	1.72932	2.6281
2.5187	0.627467	2.6701	2.34213	1.56164
1.75843	3.34716	3.16712	1.77764	1.85896
1.47567	1.33188	3.07076	4.32455	1.87183
3.45541	2.04422	5.26987	3.40664	2.73877
2.05646	2.19887	4.99108	2.08725	4.49952
2.22932	3.0391	1.64294	3.84118	1.10024
2.37861	3.08636	4.87102	2.04165	4.25376
8.42413	1.96682	3.31883	5.60668	5.21738
1.36347	1.8934	4.17267	3.01873	11.1223
3.80704	1.87793	4.29828	2.19533	3.68852
4.55833	2.3675	1.06931	5.09397	1.1521
6.98975	2.24756	2.40904	4.2302	4.71058
4.57815	3.0844	2.96664	1.83677	1.2094
2.91546	6.37062	3.51739	0.490286	3.04172
3.14359	7.40008	5.76606	3.74131	1.21193
0.696923	1.77049	4.88015	2.64724	1.80529
3.10753	3.2024	2.30219	2.15244	2.64955
1.97624	2.19322	2.37524	3.33693	3.28156
1.41917	2.18077	5.66714	1.66797	2.63923
3.21987	3.60855	4.56777	3.1657	1.63533
1.03939	1.92839	4.56833	0.896413	1.34984
2.70745	2.64907	4.54086	1.81445	2.89226
1.63783	2.48577	1.75032	1.1933	1.65295
4.07023	1.5521	4.42621	1.61444	1.4363
5.08346	3.49184	4.87606	1.92544	7.44344
3.56424	2.33823	2.43723	3.81766	3.58251
4.40668	6.19297	2.95605	1.32306	1.92566
3.60629	2.04758	1.87374	2.59003	1.64965
4.99184	2.0414	3.40339	2.79833	4.10848
1.78762	2.74306	3.82127	1.64139	3.09949
2.4781	1.7601	3.41882	2.34711	1.18489
3.14318	1.55331	3.96069	2.29837	11.3118
2.93462	2.15505	1.24035	3.5569	2.18107
2.40244	1.78741	5.30632	7.09042	2.64164
3.54724	1.81859	0.924405	1.06943	2.90201
3.234	2.24013	2.51967	1.02131	2.58775
2.27277	2.88204	7.70477	3.4286	1.70759
1.18721	1.5593	1.26492	2.33578	2.98307
4.13985	1.97113	4.86473	0.981795	9.5499
3.42277	5.40718	5.04908	1.03132	3.71923
2.34293	3.77975	1.43881	0.919843	1.66722
1.92326	2.51235	1.58515	3.52727	4.04792
3.94976	2.40459	4.84983	2.3759	1.19359
1.61435	2.4321	2.9941	1.20911	2.33429
4.02186	2.01967	6.20331	5.16449	4.4516
1.4324	2.50367	6.48233	0.908786	6.62964
3.65312	1.72179	4.87197	4.38027	2.31857
2.0006	2.46462	2.00719	0.274932	2.55921
5.95075	0.999902	2.79332	0.0772856	1.48366
2.83381	2.09189	2.82996	3.54739	3.27378
2.20182	2.62193	1.69284	0.664159	1.38041
2.63964	2.63248	6.11004	5.44942	6.74033
2.00327	2.3709	3.03693	3.40746	1.95478
3.63689	1.42606	3.45284	0.261649	6.07659
2.10519	1.07166	1.76058	1.32096	1.95285
2.63006	1.9774	3.16147	1.1356	1.65816
1.36733	1.92955	1.9234	4.16922	1.60726
1.67256	1.21987	3.06748	2.50787	2.6398
3.01371	2.18017	1.12454	3.26391	1.37026
1.41626	3.01352	4.83187	4.91613	1.82723
1.40673	1.75362	3.01749	2.50907	4.52837
7.69802	3.44624	1.96784	3.74187	0.831426
1.72004	1.20265	1.49776	4.41191	4.13328
2.45953	10.9529	3.16	3.8104	3.75314
3.57056	2.16641	4.91865	0.317322	6.56186
1.63721	4.05216	2.97087	2.80629	1.52415
4.22092	3.04053	2.28063	3.023	1.63079
5.1195	1.22348	2.47217	1.63916	0.399597
1.53929	2.52636	3.53503	2.95227	1.55883
1.68856	2.35261	5.04063	3.53126	3.57515
2.7283	1.73892	2.44057	1.43544	0.0513792
4.7707	4.31098	3.38069	2.85508	2.41554
2.77337	3.91055	5.7484	1.40143	2.75543
1.10125	1.22039	2.50487	1.39503	0.236974
2.01117	3.19084	4.53722	0.501744	1.77761
3.2077	4.89939	4.84051	2.69145	2.76904
1.94476	0.967614	1.61878	1.82925	11.0595
7.60196	1.86845	1.92462	1.01239	1.08267
2.71641	1.85375	3.11348	2.5789	1.60639
4.10775	3.43917	4.9004	1.51045	3.88652
1.66641	2.65075	1.49246	3.31919	1.00259
2.56922	3.62229	0.523186	3.68994	3.05856
2.11331	1.46719	1.91926	3.01884	2.36894
2.70328	1.95528	5.41929	3.46763	9.61202
4.68026	2.53789	1.67715	3.8599	2.46623
3.77928	1.77488	1.6741	1.2061	2.28665
1.96089	2.58945	2.96559	2.24486	3.80792
2.56724	2.53178	2.7519	3.18631	2.87518
6.08826	2.77526	3.33383	2.97582	0.590362
6.36305	3.57096	4.61312	1.3557	8.16041
5.38373	7.91929	2.80561	3.43602	1.90383
2.05419	2.07273	2.50159	2.55519	2.80313
1.42279	6.32105	4.49249	3.80387	2.59923
1.4323	2.30112	1.95911	1.19649	0.749628
1.93977	2.61083	2.56649	3.3974	0.504492
5.11059	1.88902	4.0249	2.40574	1.14432
3.82002	5.15547	3.49864	4.4477	2.41715
4.31218	2.81767	5.52329	5.30571	3.44289
2.52174	1.64048	3.30859	1.72219	4.54804
3.30028	3.18046	1.41615	1.46783	3.75931
2.47846	0.683134	5.02381	2.72911	1.78644
3.49361	1.2815	2.75762	1.88401	4.65137
1.94464	2.92587	3.49605	6.12688	0.922329
8.33516	2.95802	3.97752	1.24308	5.3534
6.80976	3.65628	2.49825	2.74372	1.83836
5.95026	5.96183	2.11583	5.11108	1.73134
2.17227	0.77637	5.09325	0.93281	2.80916
5.29874	3.98704	0.553798	1.19501	11.1782
2.35371	1.64501	1.50671	4.71216	3.63152
2.35682	4.56853	4.81364	2.16215	1.20696
0.800357	2.12689	4.827	1.76006	0.444373
1.44974	3.78185	3.76465	4.64392	2.68841
4.81205	6.43612	5.0852	2.78391	0.730318
1.7365	2.29487	8.75607	3.65635	1.30579
6.02767	1.85656	2.42996	4.02117	0.944059
2.93035	3.62308	2.64712	2.84141	1.65193
1.28114	2.05164	0.786365	2.47418	2.84669
4.37693	1.73451	1.4795	1.194	10.6887
4.00694	1.39231	4.68705	2.23128	1.54436
1.98603	1.99521	5.37874	0.875612	4.21033
5.98224	1.58201	1.92809	4.14468	4.13273
4.92425	1.77177	3.04611	1.05807	4.54566
4.22536	2.79072	2.76296	1.17418	1.41796
4.06165	1.04311	5.04135	2.19639	1.70956
1.89738	2.45443	2.15589	2.97451	3.85409
3.81196	2.01475	2.87388	3.30761	1.32416
4.05726	1.94224	0.917691	3.33119	1.53077
4.51358	1.85796	2.00759	3.18476	2.04254
4.94578	1.85294	2.7756	2.90412	1.29659
3.10356	2.39556	1.19989	5.13571	3.02267
0.712153	5.11517	4.43327	3.3118	0.672009
3.43044	1.66268	8.65664	3.53353	3.54001
2.82543	6.54123	2.18235	2.44111	2.13773
1.47427	1.95758	6.89135	1.06275	3.53514
4.77924	0.255998	7.25708	6.32522	3.40499
1.0808	3.07732	0.837399	3.62016	3.47481
1.74781	0.201771	4.79551	2.28331	2.30594
1.79443	2.41744	1.6154	2.95305	2.6412
5.00567	3.29612	0.957532	1.35562	3.91217
3.42608	1.97246	7.3622	3.88182	2.30763
1.16342	2.09815	3.11819	4.02945	1.71792
3.71312	6.16345	2.13982	0.447185	2.28093
2.71673	2.30917	0.425598	2.24498	3.12032
3.06511	2.03378	4.7168	3.39499	4.14179
2.45226	1.88515	1.37107	6.03283	3.16683
8.58713	1.73101	3.43869	3.68052	1.65021
3.50683	0.99859	4.81628	1.3603	9.88143
2.46296	2.91567	6.12052	4.79008	1.14033
4.17042	3.19897	4.93845	1.06722	1.25402
2.67537	1.68816	4.87318	3.89509	4.89625
2.03981	3.46803	3.86065	2.31126	6.41448
2.39428	3.14754	5.95486	0.049851	1.67939
0.756256	1.83086	5.34838	1.19851	4.78836
2.22501	2.90373	2.28175	2.37092	0.459126
1.65587	3.32451	0.755982	1.33015	3.78861
3.27727	0.41751	1.75421	5.04155	3.69331
1.97862	1.26214	0.486755	2.32618	2.89861
4.286	2.01179	2.31461	2.52886	1.93636
3.88091	1.83062	5.12265	1.74849	4.02611
2.50314	2.39159	1.72318	5.25897	2.23452
2.1485	5.89575	4.40519	1.17193	0.638989
5.56505	2.90269	4.77314	3.28935	2.38192
1.78749	1.86811	4.32945	3.61222	1.31071
6.27383	2.47013	6.19778	3.32779	4.64284
3.23314	1.70913	3.77401	1.7235	2.51411
2.2457	4.43641	2.9784	2.09969	2.2126
1.90435	2.08352	7.54764	1.17705	2.27102
9.01826	3.43916	8.66499	4.20531	1.06446
4.42201	3.07385	5.53612	5.0166	1.80892
2.39082	1.24486	2.11693	1.91708	8.54459
2.2927	0.579778	1.0404	1.00135	1.9482
1.37806	3.02269	3.36902	3.50212	0.980056
7.16133	2.8178	4.86553	4.57592	2.21285
5.01653	2.84837	2.85033	0.897695	2.11475
3.24489	2.12739	3.57873	3.54247	1.65073
1.1782	2.73647	3.67224	1.32101	4.73129
5.09096	1.56703	4.95271	1.20641	1.6107
2.98581	2.41347	4.73189	0.788285	2.0807
1.65208	2.12193	7.16199	3.7191	2.23041
2.75521	1.60913	4.3379	4.63119	11.1168
3.80972	2.04798	2.28503	3.33356	4.89595
4.00969	2.6631	3.84044	3.92907	3.50985
3.72002	3.41082	1.4905	1.88782	0.0238359
5.75168	3.52415	2.15711	4.96674	4.30478
2.09984	2.45921	3.91899	4.38878	1.62391
2.60363	1.6715	2.26342	2.10664	1.93462
3.96742	1.13	4.27283	4.82568	3.44045
3.70439	10.9384	3.80004	1.83588	1.62861
3.10099	1.94511	3.74198	3.11982	1.56855
3.29005	2.10889	3.64823	6.801	3.98318
0.760857	4.34843	2.85484	2.963	1.93502
1.61741	3.28768	2.5938	1.39444	9.89135
2.63554	2.48353	3.3889	2.59785	1.32567
1.79918	2.49554	2.62612	2.83788	1.63922
3.38092	1.62371	3.11283	2.61427	0.877056
9.02992	3.18609	1.92317	2.27049	1.75946
4.82446	1.85467	3.59653	3.98865	3.49527
3.27935	2.08479	3.3103	4.15003	0.868222
3.42011	2.56226	3.90111	5.09535	1.14893
2.56085	5.74056	1.49238	4.18157	3.73494
2.90114	1.92617	4.202	3.7728	0.814484
2.40221	3.08366	4.06407	2.85003	0.275751
4.35506	2.00886	4.44025	1.77018	1.76415
1.99195	1.60609	1.72142	3.73427	1.95653
2.37868	1.58969	4.30038	4.21829	4.11609
2.01424	0.713378	4.68193	1.08254	2.75637
3.09055	2.66215	5.96309	3.46865	4.70455
2.92636	2.06564	3.37592	3.02439	3.75681
1.76195	2.96915	4.19603	3.12477	2.23474
4.81116	1.53858	4.0037	1.30183	2.68272
2.31089	1.92055	2.28933	3.15197	1.72963
0.809557	0.685267	1.95419	1.74248	3.80526
2.65954	2.92584	3.40444	2.75165	1.46634
2.61899	2.50056	5.53205	6.41078	2.44937
2.83547	6.62283	0.469346	1.12014	3.43797
3.46402	1.81251	3.58391	2.22943	2.62266
1.93917	5.77659	2.32047	4.04562	3.78833
3.1929	1.82619	3.03536	2.42052	6.15527
1.80819	6.98017	2.29462	1.95776	1.65028
1.97366	1.71664	3.98725	1.44561	3.08903
3.33983	3.10337	1.25408	1.61202	3.04842
3.4232	2.64316	2.96351	0.628801	1.99544
1.02445	3.0306	1.95517	4.1354	4.34421
4.20035	2.39233	1.5819	3.57852	3.29514
10.1367	2.06191	2.75933	5.20964	2.85246
3.89892	1.09512	3.63904	1.99945	5.34789
3.759	1.66413	6.41831	2.58556	3.7477
2.58463	3.80217	3.90149	3.34246	1.89612
1.12088	2.51996	2.56982	1.41461	4.44473
4.683	2.10201	1.6821	2.78196	3.45892
2.90301	0.594113	0.506359	1.06309	4.36577
2.15072	3.43558	2.07129	2.98295	2.69129
4.53656	1.47297	4.91134	2.84528	0.213334
1.45962	2.02187	5.31553	3.07168	4.87406
4.18716	1.3804	3.78047	1.10106	3.40469
8.83833	2.61188	2.59665	1.46532	3.24611
2.32217	0.438363	4.5171	0.374273	3.03106
4.76843	1.73016	2.55007	5.02614	1.05086
2.12329	2.10056	6.58201	6.34206	1.8486
2.86716	2.44134	4.59903	0.955259	1.87741
4.20942	2.49042	2.07145	1.33645	1.04513
3.37743	2.07162	4.94351	5.19766	0.726851
4.25026	0.478547	5.87819	0.759228	1.06707
2.17864	1.80466	3.59604	2.99342	2.21447
1.70694	2.61169	8.64933	1.37245	3.43544
2.76177	2.30918	1.6216	4.55913	1.47882
3.82102	1.58388	6.73152	2.28004	10.9628
1.98586	2.29448	0.610244	1.46439	2.38955
1.78665	1.982	6.4154	7.24487	5.60884
5.35262	3.40992	2.62634	1.55741	4.65469
2.02715	1.2096	4.88406	3.23812	1.56324
5.25619	0.897755	4.68067	1.27499	3.47045
3.21114	2.31413	3.06549	2.96326	0.724986
3.74753	0.595273	6.40818	0.930535	2.64758
2.65589	3.48244	3.66759	1.97604	5.68796
2.53184	1.72868	4.77593	1.64303	5.98346
3.03901	3.78537	2.7631	1.71774	4.42275
1.92212	3.84598	0.460277	4.14549	3.85511
5.05924	1.22557	2.38748	0.654794	1.8183
2.35401	2.00036	5.00481	1.80797	5.2618
2.91677	3.07425	0.911317	5.08944	1.31188
5.74487	2.22225	4.75969	0.578308	1.56629
6.72416	0.970414	0.849654	3.41863	2.72767
1.49169	2.35676	5.86401	3.42278	3.14557
3.09442	1.05596	6.23489	0.916129	3.29395
3.36575	0.905249	1.78689	4.07743	8.70084
1.33354	2.53982	0.91833	3.04927	1.06978
1.65147	1.64909	3.16428	3.18592	4.78194
3.6659	4.70142	7.27448	3.97576	1.20719
5.79616	2.46753	5.35067	1.41179	2.37106
2.06888	1.11067	5.97755	4.96453	2.02989
1.21834	1.60587	5.82475	1.67426	2.65231
2.26297	7.44216	6.25495	1.01027	2.36253
1.60741	2.48668	1.55558	1.92337	8.15677
2.53274	2.14128	3.75054	2.86378	4.01052
1.57534	1.53032	3.13026	2.24034	2.36631
1.39209	1.7577	4.67229	3.35675	3.50931
0.828582	3.49483	4.08595	5.11966	4.96849
4.33932	1.99775	1.14434	1.03789	3.37681
3.38534	2.28514	2.5466	1.67074	2.65138
4.19814	2.698	6.41741	2.92936	3.74273
2.91297	1.77073	5.28896	2.16574	2.97778
4.65542	10.473	5.43485	0.277102	11.0574
2.35336	2.72155	3.49799	1.43703	3.99605
5.12343	8.32521	1.24315	1.56659	2.05407
4.54916	1.3412	4.88589	2.65307	9.21643
4.72636	2.61762	3.9275	3.25601	1.67095
5.00647	2.08699	0.715959	2.97643	3.11451
1.69248	1.96603	4.10924	1.1498	1.40926
5.74471	2.02439	2.41566	1.94503	0.800022
2.60053	1.85786	5.04441	2.89548	1.7883
1.97393	3.34445	2.31073	2.23563	1.71355
1.44267	1.77245	3.77286	1.14376	3.58944
1.15824	2.19002	3.39705	6.52009	2.66876
4.15568	2.53206	3.64763	1.79828	3.66965
3.11156	3.76028	4.39588	3.86309	5.4103
2.47116	1.90725	1.77343	0.284366	5.2305
3.29694	2.3814	4.48074	2.32023	2.40474
4.79066	3.15055	5.01981	1.55131	0.931991
2.33818	1.54975	3.37375	1.56414	4.83823
7.30274	2.08435	2.16045	1.84908	8.13719
5.16937	3.05571	4.71913	3.08564	0.632065
5.39454	0.518153	2.33228	0.0684851	4.38021
1.42308	3.77992	1.92016	1.03483	2.05925
3.26012	2.85406	1.50287	1.5441	2.37777
2.06492	1.25938	2.50807	2.19142	0.225457
1.94056	1.88326	3.95986	3.73198	1.47107
3.8433	2.24561	1.25458	2.0753	3.20197
2.01739	0.958899	1.72304	2.93827	1.3053
6.14698	0.706798	4.07009	1.25089	2.58324
4.20379	2.34137	2.63861	4.23299	1.82741
5.91979	1.8703	2.40964	2.96799	3.30524
5.96859	2.64517	0.429173	2.28912	1.56955
1.80687	0.914311	1.69212	1.83282	2.48627
3.98227	7.98923	1.6783	4.77721	2.0693
2.36252	0.609352	3.46755	0.552237	2.56514
3.5714	2.04157	2.27393	3.22243	1.5052
6.60348	3.99179	3.27683	1.37868	1.54503
3.30615	3.36149	0.934593	4.92648	2.76
4.23365	3.00627	5.26657	3.60565	1.13065
4.51133	3.54233	1.66982	3.61831	1.59424
6.87735	3.58269	1.67306	1.2758	3.92433
1.37608	2.98511	4.79043	1.4841	2.39903
1.83192	4.86443	2.28431	1.11149	1.41562
2.82765	0.553942	6.31171	4.08965	1.47722
5.98165	4.32163	6.02521	3.62799	2.27795
1.01152	2.11976	2.40153	2.91224	6.60739
1.64175	1.70597	3.21277	0.710625	3.14753
3.98181	3.86634	3.26673	2.9127	1.65471
3.56495	3.32838	5.98112	4.04114	2.82097
1.63301	3.33239	2.0893	1.93053	2.57237
1.37073	3.59235	2.28957	1.11624	1.66762
2.1724	3.11214	2.22912	4.09129	0.909412
4.41283	2.76344	2.14819	1.03977	2.36034
1.28613	0.652126	7.49111	0.374368	6.79866
3.62164	1.99205	4.05905	3.27439	0.134167
6.07247	3.47982	4.08588	2.87759	2.93482
2.07295	1.58892	4.03923	4.44075	2.09229
1.56336	2.2324	4.08631	3.77322	3.10744
3.58519	1.84281	2.06336	6.71513	6.60881
0.888537	2.3013	4.11296	5.87391	2.32854
5.07035	2.06695	1.27425	2.03448	1.82402
3.41117	3.23815	2.23755	4.32057	4.26372
2.01052	1.99632	3.40323	1.51195	2.57471
2.11834	2.22668	5.52793	2.11175	3.62527
4.3503	2.46477	4.32052	4.25656	2.23219
3.62482	3.35976	2.29076	3.46608	4.85901
5.04067	1.7	6.38684	0.177365	0.715903
4.27297	1.67856	8.79529	3.90485	6.60693
2.10021	2.48776	3.47498	0.881943	6.53025
1.55183	2.7721	1.00923	1.5855	2.26866
2.06321	2.2065	1.89499	2.43655	3.07741
0.996561	2.61102	4.72346	7.165	7.58772
1.44	1.57785	4.67489	1.13825	2.54396
4.66351	1.49904	2.9553	6.26329	2.41015
1.01038	0.345685	7.21621	6.34487	2.28574
4.73567	6.18622	2.21745	2.95391	2.90169
2.42487	2.10509	3.77499	8.20293	3.88399
4.68174	0.16479	2.09327	1.25577	1.3764
1.74076	0.551334	1.31605	0.0716767	4.8927
2.25266	2.1435	3.50035	4.85668	5.61104
3.20912	0.608889	2.50648	6.03639	1.72524
2.39612	4.35588	5.9229	3.33399	2.74833
3.13168	5.11965	2.27554	3.13867	4.69088
4.62228	0.484454	2.15053	2.88823	4.17411
2.26911	3.20865	3.27778	2.57874	0.981475
1.95484	1.78028	6.60489	3.94148	1.00958
1.9999	3.62038	4.78617	3.58321	4.48718
8.13659	3.05818	1.51064	3.52328	6.98813
1.58671	0.965835	3.31814	3.00452	2.03533
7.35095	2.42722	3.61032	1.44913	0.676376
3.45753	6.88046	2.98604	4.38527	3.92064
1.49665	2.47026	2.19596	3.34623	1.5837
2.0606	2.44985	3.24918	6.52988	3.04271
3.56156	5.88665	0.916595	0.412961	1.72985
3.84554	1.36516	4.70761	3.75132	1.81523
2.34324	2.89072	4.54706	1.20433	1.57153
2.55616	6.59331	3.36129	2.75689	3.41459
7.28767	2.60595	2.63968	1.33931	3.9524
1.1656	0.632551	1.51382	2.31886	4.41504
1.55252	2.81287	1.86153	2.47839	4.28582
1.00422	1.74446	5.67768	2.66231	3.01901
3.80864	1.77542	2.10103	3.70699	1.67331
4.15715	3.09921	1.87595	0.87217	0.769957
3.70349	2.57399	0.203148	6.90237	2.74777
6.17767	0.603464	1.44189	3.51905	2.15746
0.547639	0.84714	2.30639	1.05533	6.54146
3.35245	3.2981	4.81726	3.63042	1.69753
3.43357	2.22769	6.66134	2.83139	2.09724
3.11947	1.12746	5.01344	2.98558	2.68448
3.43268	2.49659	1.65649	3.23504	0.645302
3.81495	1.03316	6.63	1.09975	2.33888
2.90672	2.70838	3.50996	1.83181	5.66023
1.87452	3.39329	3.58005	2.74349	1.88058
1.74536	1.91915	3.68559	3.00085	4.08933
3.69566	1.86133	5.80606	2.80204	4.44954
3.54908	4.20791	2.49202	5.5588	3.11008
4.6192	1.3497	4.8185	2.39148	0.869788
2.94405	1.19964	9.05001	2.00143	2.50341
1.98411	3.51755	5.79035	0.801499	0.115296
5.73384	3.20081	1.59103	0.587344	4.17648
2.24068	2.83514	0.902321	4.97002	1.25381
1.07866	5.30665	1.96529	3.82908	3.09037
3.33792	2.67372	2.27169	1.33407	2.49098
3.90959	2.26046	4.33957	2.15108	1.84671
3.18686	2.50035	2.79937	3.19643	2.27795
1.36241	3.53993	3.98022	3.27182	2.56228
1.0507	2.24205	2.12663	3.29136	2.26538
1.3824	11.5656	4.21124	1.27941	2.01082
2.40965	2.83881	4.14511	2.71604	5.34884
1.56322	2.63084	4.95235	4.56794	3.63614
3.87482	1.69079	7.50562	4.50199	1.4482
3.77542	7.74978	1.53098	2.09109	0.361658
7.0668	2.04655	4.11254	1.92049	4.00409
2.40915	1.69075	4.2931	1.86964	2.16826
2.18445	3.08124	3.83882	2.54035	1.16442
2.5435	1.55448	4.57268	3.77937	1.3626
2.08799	4.6542	4.24707	1.9341	0.9341
3.14475	3.17641	2.03955	2.7536	2.12187
3.22372	2.39277	2.37912	1.4285	2.10786
4.28061	2.6193	5.05916	1.365	3.71773
1.97964	2.33226	4.91004	2.92059	1.10418
4.39806	3.23143	3.7892	0.839991	3.65572
4.34455	3.29384	1.6884	4.32953	3.83726
1.5442	2.70828	0.816834	2.99092	2.83165
2.17586	1.4092	6.07946	1.60315	2.69153
1.44223	4.85338	3.33065	3.92486	2.90399
1.45758	0.242855	1.34368	3.30787	0.977366
7.34962	2.56791	2.75055	0.756176	2.66177
3.79734	1.91952	2.44647	2.4343	3.06896
4.88786	3.00857	3.71021	3.45564	2.70259
5.04835	1.99913	1.88424	0.888417	1.65344
3.9337	3.40058	1.93226	0.474917	2.49012
4.80824	3.74698	3.59835	1.84536	1.24333
2.07614	1.98869	1.5898	1.48171	3.55519
1.76744	3.59824	1.2766	5.90763	2.58051
3.89907	1.92931	3.29209	0.689044	2.66858
2.4698	2.3555	3.33154	3.10719	1.4773
4.15555	2.07095	3.70326	1.5881	3.47273
4.18577	0.929606	1.53578	3.61092	3.90031
2.20453	1.76535	6.42513	3.30493	0.889404
4.06376	1.12246	6.15185	2.38037	2.03448
6.4653	1.93843	2.21606	2.25676	0.998545
2.73438	3.58938	3.37169	5.45905	2.05261
3.20793	1.99336	3.4535	3.09533	2.71797
3.30062	1.74208	4.68325	1.62739	2.08813
4.2117	1.89817	2.64392	0.455243	1.64719
2.3841	2.40798	1.14905	5.16251	3.0619
3.68034	0.619077	2.4032	1.79863	3.11488
2.02385	1.63639	4.54886	2.93446	2.07721
2.15348	6.23039	4.21073	0.903076	4.664
0.404961	1.46493	4.29781	4.14125	3.17366
4.57128	0.0867023	2.64031	3.46073	1.01966
1.80693	2.2396	2.71169	2.14367	7.1739
1.27533	6.63394	4.94943	1.95516	2.49294
2.97978	2.21817	4.12352	4.48004	11.1828
4.66576	1.11854	3.39127	2.79137	0.118729
9.61631	1.74416	6.13411	3.63775	2.55023
2.08111	1.38246	1.14767	4.79784	4.52707
1.39635	2.32409	6.57486	4.82924	2.38841
2.73263	1.42125	1.65347	3.12367	2.45999
9.9699	1.70329	3.48529	3.34454	3.98437
3.11603	1.78933	3.7678	2.25561	2.78742
1.47485	2.67213	3.19396	3.38889	2.44406
3.83443	2.03178	3.45366	4.92969	2.62033
0.903321	1.52872	3.75923	3.16172	1.89006
2.1784	0.721914	3.31179	6.29669	2.57575
1.57089	2.11407	3.89863	4.31052	3.63234
4.07053	2.41956	4.81356	0.36867	1.99207
3.42007	1.66932	1.56993	1.56654	4.37225
1.20394	1.20686	2.26261	1.85991	4.72347
1.9495	8.06049	3.11388	3.01334	2.55636
3.85899	1.95753	1.46168	1.5351	2.13781
1.65484	0.320097	2.32203	4.37482	2.7022
3.09736	0.802821	3.73069	2.67503	2.55204
5.92754	1.99927	0.72383	2.76647	4.13017
3.04665	5.04238	2.9346	1.99953	2.5189
3.16725	2.34083	5.382	1.78372	6.95756
1.8884	2.83334	5.19807	1.99778	3.90502
3.29082	2.38221	4.29698	4.58443	2.49075
3.21752	3.68109	2.7915	1.9867	2.98268
1.51942	2.23206	4.71052	2.63887	0.432107
2.56682	2.99542	1.22035	1.47539	1.52328
4.88392	3.19216	1.40467	6.10927	1.93171
2.19271	1.98158	4.31106	4.17105	7.50213
4.66278	2.37382	2.65249	3.06813	2.26364
2.93274	2.76209	8.24841	1.15589	1.37959
2.86681	0.998321	1.82812	1.26424	2.59595
2.05687	1.51793	1.62895	3.16902	1.588
1.94655	1.14946	4.93774	4.02942	2.08103
3.77937	1.31992	3.22975	3.37576	0.943776
7.4558	1.94089	2.85925	3.44971	2.9007
1.75586	2.6882	2.9002	2.65699	4.61257
5.01391	6.48841	2.48535	2.08547	1.67311
2.72003	2.17452	4.80081	4.18223	7.5729
1.0714	2.7653	2.59238	2.94873	0.40757
1.54455	1.72195	0.867577	1.17373	2.2642
3.69077	1.52621	7.17139	3.78617	4.17489
3.10189	1.59561	1.58937	3.37956	2.66021
4.559	0.455387	6.27093	1.54266	3.64955
2.21523	2.90604	1.74064	0.773906	1.19243
4.53432	0.665995	4.50022	2.64982	2.99821
4.82769	1.67032	3.00249	1.36974	1.1936
4.56517	3.58477	3.30102	3.78506	4.8974
2.09279	2.46662	3.08199	1.38857	2.07375
1.85028	2.57164	2.45531	2.78894	1.48239
4.48812	1.87173	2.1408	3.2926	3.19064
3.904	1.19527	1.89976	2.64841	1.29032
8.99933	1.52979	4.77641	2.29691	1.9748
4.4219	1.1611	4.06374	2.15729	2.43244
1.65208	6.29308	8.22414	1.04103	4.25851
3.41742	0.916703	4.60993	1.86973	2.52896
2.03266	1.0076	3.74059	2.1506	2.23959
0.747875	1.87564	3.28497	1.00403	1.91114
1.718	2.36564	6.58425	1.54972	2.47559
1.39866	0.531817	4.04636	1.88219	2.95612
2.63833	6.12914	3.91771	6.1754	2.653
1.4541	4.64256	4.72329	3.13321	2.91083
4.28997	1.78146	2.6853	2.83145	2.16181
4.42056	2.18026	1.14428	2.18672	2.78733
2.43382	1.54958	4.74588	4.71251	3.88065
4.28484	4.31469	1.14934	3.46174	1.91278
2.50184	2.25858	6.95997	2.36902	2.13288
3.13758	10.3509	1.71773	1.75933	7.06005
1.89325	4.17375	4.36082	3.51183	3.01979
2.29039	2.73328	6.07377	1.12023	1.40117
7.48939	2.3966	4.96253	2.4933	2.06654
4.79527	3.00583	1.05698	2.74679	2.10484
2.03983	2.68489	2.33752	1.26154	2.73359
1.96931	2.06214	1.33992	3.18938	1.90977
1.97127	3.01776	4.69433	1.18778	2.5217
4.14293	2.50477	2.8443	1.68741	0.0758183
1.9492	0.928727	0.980138	2.37339	8.90191
2.46358	2.70932	3.84344	5.02837	1.83428
4.32925	3.80848	2.50731	1.16002	0.858169
1.11272	2.34598	2.85805	2.16489	3.26658
1.1016	2.62181	2.5327	2.38227	0.264652
4.74811	3.04195	3.00247	5.97732	3.43808
1.55459	0.478903	4.10386	4.30717	2.65514
1.1731	2.53726	7.09863	2.90196	4.22525
3.93439	3.30181	2.14675	4.13768	4.51069
2.06649	3.4567	5.28451	0.79022	4.87903
3.08641	2.27081	0.776018	2.15256	2.98522
1.6473	2.7085	2.27487	5.91481	3.04741
4.69825	2.12862	2.84439	2.6533	3.13777
3.16596	1.8898	2.79697	2.69001	3.78277
5.24542	1.74673	4.16663	3.3831	5.59626
2.82199	2.59357	4.85402	3.23219	3.84724
6.2474	2.0694	3.87737	1.22064	10.4028
1.51007	2.10787	2.26622	0.652345	2.66967
3.57506	2.19346	4.893	3.3442	1.86111
1.27987	2.44518	4.58723	3.42199	3.33223
1.9386	2.97921	2.20394	2.04881	2.8466
2.573	1.84028	6.96127	3.60931	2.80078
4.5129	3.29224	2.0882	1.28169	1.99858
4.70397	0.921892	2.15827	5.31724	3.58183
5.06673	1.71373	4.82918	1.59781	0.626594
4.53689	1.97208	3.1811	1.45336	1.4524
1.40508	3.55173	4.99793	2.6701	4.11965
5.15735	2.07691	1.50212	1.63224	2.24792
2.80548	2.32189	2.87069	3.65997	1.24593
4.01632	1.55577	1.44469	5.6574	1.05386
3.64982	2.0586	5.05609	2.20918	3.72001
2.43911	0.724884	4.79113	0.17927	11.07
4.78191	5.23081	1.08843	2.01446	1.82201
1.34533	3.18412	1.5641	1.05296	4.36487
3.41324	2.01911	1.19054	3.35706	1.25545
4.0926	1.10464	0.953544	3.57518	3.82295
2.25178	1.64617	3.75052	3.94531	4.11419
2.76212	2.06759	3.97243	1.21734	1.91118
1.10907	1.48861	2.31168	2.40272	3.84471
4.55622	3.39722	1.96062	3.63664	1.9387
3.61981	1.81515	0.768306	1.30362	4.2524
4.12178	1.61491	1.25273	1.73156	1.80361
3.73652	0.419555	2.99617	2.78157	4.8285
3.64243	1.88391	1.83972	3.54622	3.33469
2.4224	1.3249	6.49173	1.82672	2.39518
7.50416	2.14776	3.31917	3.9796	2.33834
7.31952	2.0765	7.36441	1.22827	3.72315
2.91023	3.45913	3.7537	0.0834866	4.88091
3.00326	1.34724	0.633115	1.58761	2.24432
3.99916	1.80886	2.27597	1.09466	4.15544
3.97603	5.04893	3.6819	0.897319	3.27314
1.1174	2.40601	0.938229	2.0428	11.3177
4.47401	5.96034	4.66734	1.02383	3.92425
1.7894	2.1964	4.33106	3.66318	0.914006
1.88527	2.1368	5.19613	3.00675	0.882327
2.90545	3.74368	5.62998	3.47252	1.5186
1.28711	2.36847	1.1988	3.46556	2.75357
2.96274	1.70138	2.15398	5.12195	1.76317
3.63077	2.24479	8.79239	2.12163	5.03628
2.44828	5.5281	1.88161	0.486321	1.43955
1.96468	2.20116	1.80333	2.75398	1.58931
2.54616	4.69973	3.2721	1.77669	1.57691
4.38163	3.47047	1.71053	2.67514	6.17245
0.484973	1.22978	3.06717	2.71992	0.525464
2.06232	1.58601	8.58146	1.9992	0.857835
1.37153	3.44111	2.2807	1.49985	3.29499
2.3077	2.49742	5.39976	3.54363	1.79264
1.20705	2.80097	4.28517	2.04916	1.45464
1.3503	1.4551	3.68194	1.32728	0.94101
2.61751	3.80358	6.1243	4.55441	11.1625
1.7041	2.73334	3.05206	0.738081	2.48278
3.31954	2.17134	3.05849	1.85814	4.52718
1.66527	1.59915	1.38218	3.06746	2.95344
2.53806	1.64395	0.676085	1.41651	1.93145
7.46502	0.480134	4.15122	3.49024	3.38506
1.23994	3.20964	1.78394	3.64218	5.47472
3.78206	1.44357	4.94877	2.24443	3.31842
3.96193	3.32102	2.74574	2.70905	0.591101
3.38916	3.28161	4.45906	1.22993	1.06676
2.96105	2.07451	1.44518	2.15711	1.74996
1.9607	0.971095	3.69104	2.05753	1.00181
6.30538	1.07327	3.27819	1.61031	4.00907
4.16176	0.854782	2.52039	1.84829	1.91212
1.22328	3.15696	3.67543	0.700049	1.03878
2.97477	1.86201	3.45264	1.81995	0.691456
1.31224	3.08789	3.62584	2.33815	3.79987
3.33822	2.89247	4.54297	2.87068	0.773956
3.27117	2.76933	2.90607	4.64544	1.97793
4.56837	2.61613	3.52114	1.01762	1.40829
0.350512	7.6125	4.87403	6.81889	0.954771
1.40984	4.88544	4.92787	2.09546	0.247129
1.95425	2.0227	1.73667	2.73341	1.26488
3.95497	0.393233	4.82488	6.02435	3.03858
3.4897	3.33832	5.94304	4.03785	1.74167
1.04379	2.30051	3.06597	2.20603	1.84694
0.22672	3.03117	3.07251	3.53259	2.13811
2.30579	2.33226	3.43197	1.9271	0.839083
3.05101	1.55306	3.72658	1.4964	2.35406
4.79267	1.75961	1.08906	1.54558	7.2953
0.717523	1.03156	3.80671	2.63286	1.64879
3.10315	7.10406	4.53057	3.13605	11.2964
3.56547	2.76708	3.15823	1.79525	1.8815
2.03254	1.84756	6.95641	1.81626	1.53581
2.07071	3.41362	4.67271	0.544322	2.10858
1.31054	2.71777	1.47757	2.46165	0.783891
1.22165	1.14068	5.27111	3.61719	0.503722
7.79449	3.9081	1.07004	1.15089	2.42008
1.61805	2.90304	1.17437	2.87371	1.74099
3.62397	1.86603	1.83564	2.02074	2.81839
1.70835	4.23372	2.28978	2.81131	0.475937
10.0336	1.36413	3.46451	1.30336	2.15102
4.41465	1.53154	6.01638	1.20901	1.82822
2.93498	2.68173	6.44403	0.955152	1.38416
2.60929	1.88474	3.73847	3.31699	2.37857
1.68643	3.01719	3.18478	2.13398	1.63153
4.34894	2.28662	1.51963	2.28241	3.40017
1.88279	2.33023	1.99632	2.16337	0.824523
4.32627	3.29905	4.8868	5.68013	1.60955
2.66347	2.65975	2.54881	1.34148	7.38046
6.93799	6.11916	4.09462	2.20356	5.88477
3.92747	1.43093	2.48882	3.21108	1.66638
4.83436	1.06466	3.49058	1.82768	2.11436
4.06082	0.753895	4.70241	5.03823	0.823846
1.60753	9.0087	5.0278	5.16756	1.49554
1.58895	1.53075	1.07079	3.55293	1.19964
9.19849	3.16477	6.61786	1.89034	4.05299
4.56546	3.33023	2.77234	1.84887	2.63582
3.29144	1.56731	4.16052	3.38298	0.615225
4.00675	1.29441	1.19281	2.08229	1.8846
4.14575	6.128	3.97067	3.31992	3.45809
2.13023	2.47697	5.05578	4.08407	1.97857
3.01778	2.72336	5.30131	2.25497	0.911277
2.96343	2.07371	4.93211	3.75896	11.3222
8.11911	1.92853	3.37826	2.84141	1.73286
1.4195	1.79606	3.85588	2.15397	10.1632
4.06488	3.22729	1.22064	2.86726	3.20483
4.55943	2.80712	2.91208	2.62092	2.99659
4.75755	3.57303	4.86291	1.7789	1.86259
3.81929	4.14689	0.935047	2.80681	3.02636
3.33089	1.87145	5.20591	0.686312	11.313
1.06043	1.55982	4.89073	2.98466	2.44033
4.64296	3.58312	3.1362	2.57857	2.97961
9.68047	1.74534	1.66999	1.6145	1.65569
3.93396	1.58217	4.88659	4.21239	6.89237
2.40515	2.18626	1.40068	3.46464	2.8219
1.32119	1.55108	7.24101	4.82289	9.91091
0.924901	1.64677	4.96123	2.57755	2.67983
0.908287	6.64505	6.09034	5.10345	3.85628
2.82743	1.47286	6.00572	0.779993	11.299
2.42997	1.91781	3.84694	3.81781	2.8303
2.55577	0.356552	1.78667	1.3797	4.6169
2.21304	2.40076	2.07949	5.08172	4.17419
3.19089	2.82537	3.21583	3.15079	1.65107
2.02744	1.12915	2.49204	0.926965	3.79151
4.10897	3.21524	4.21495	0.856522	3.52452
6.07307	2.76425	4.98819	1.15586	3.64596
2.27473	1.7846	1.7426	0.746922	0.930373
0.908351	6.37533	3.71906	6.0892	2.92489
2.60191	0.969428	7.39521	3.09279	1.41535
4.81848	2.99337	0.511491	2.83408	2.08406
2.44406	1.85376	3.08638	1.86782	1.89074
0.542109	4.68397	2.87841	0.753601	3.41168
2.56647	2.91727	1.77776	4.76739	2.39518
7.41864	8.2351	2.41869	3.28218	2.23505
7.34899	5.63395	4.97814	3.25888	1.94679
2.94946	2.09403	2.90829	1.74884	2.48289
3.86994	3.52397	6.37291	0.918935	1.47945
4.52143	2.00892	0.789286	2.78771	2.26601
2.72076	0.522605	2.53768	2.28045	2.32934
3.23332	3.8795	3.88936	3.10806	3.84829
3.77157	3.19507	2.33226	4.21741	2.94408
3.0392	1.60431	4.82128	5.16765	2.18976
2.39775	2.72344	4.53941	2.83482	5.39018
1.5151	1.18978	2.96761	4.89591	2.03774
3.31575	1.91587	7.74264	3.39732	7.01958
10.8719	2.73874	3.94913	1.28784	2.47098
1.35772	6.44195	0.421191	1.47234	0.563611
1.98393	1.99613	2.10404	1.922	3.53871
2.82293	1.99487	3.46525	3.2937	11.1011
5.13091	2.59558	4.23725	1.35907	1.39664
2.01973	3.32256	1.57213	3.41541	0.592089
4.04361	1.79246	4.69738	1.28528	2.74902
1.47136	4.03227	1.16853	3.09906	3.028
6.71916	2.70156	5.20629	3.02124	1.65115
4.23049	3.27192	2.48201	2.12899	2.39995
5.46413	3.03557	4.57423	4.85198	2.49685
5.10663	1.60613	3.88639	1.03163	0.563162
1.80878	0.190945	4.99104	5.71137	1.14861
1.24131	0.551764	1.58316	4.2507	4.13028
1.99279	2.4543	2.6771	2.4041	3.09394
4.25786	3.64597	6.50479	3.17979	11.1565
3.42083	1.47153	3.51136	2.24978	2.71252
2.61775	0.978265	4.16643	0.765121	6.28744
4.13881	1.59352	1.85146	5.07655	3.58592
9.34665	7.49157	2.28811	2.66067	1.35898
2.95607	1.734	3.81502	2.43239	7.61355
3.9543	2.20556	5.95502	0.721739	2.95926
1.17835	1.99066	1.63944	1.16285	1.36359
4.71015	0.811857	2.4408	1.6387	3.57498
3.92425	1.91807	1.61674	2.58475	3.87903
1.75006	3.40734	4.28718	2.74364	1.58523
2.81017	1.61162	1.61292	1.89775	1.47105
2.09822	3.95244	0.694175	4.28206	2.58632
3.31725	2.09033	1.77033	4.48407	2.52667
2.21152	3.03686	3.83853	2.99291	3.57844
2.89877	1.60766	1.41199	0.254855	0.62651
7.16947	3.45414	5.03346	0.776323	4.29043
6.24161	3.76829	0.669378	2.32058	1.29354
4.35489	1.87381	2.72195	1.43787	1.83212
6.62756	3.24395	3.59568	1.17026	2.09856
1.01171	2.47311	4.97174	3.97359	1.88119
3.21382	3.08453	2.10197	2.01095	4.68714
6.13596	2.22199	4.62611	6.0557	2.03299
5.34314	8.89968	1.04509	1.95387	4.10058
1.44623	0.471436	2.01263	1.21407	2.31077
4.66834	4.867	4.38741	2.92638	2.96687
2.75585	3.0788	1.54523	1.23516	4.01246
1.66653	1.18239	3.19715	0.534404	3.85266
4.77728	2.17836	2.84824	3.53187	2.05861
3.58209	3.073	4.24498	0.48386	3.4421
1.03424	2.83689	1.30459	2.0939	2.55268
1.72347	3.11174	1.85426	2.62749	2.58862
3.13861	3.98547	4.8217	3.37688	2.05292
1.90013	2.35928	9.07826	0.724833	0.464571
1.68795	2.70734	4.09253	4.68312	0.559811
4.58003	3.0536	6.93131	2.61594	1.46997
1.11219	4.07669	2.70392	2.74864	4.88187
7.47755	0.683511	4.10508	1.74542	0.311385
2.8557	2.59682	3.22655	2.60344	3.19951
7.5789	2.72929	1.83549	0.981092	2.32912
4.96102	2.69155	5.41747	1.77188	2.47822
4.11702	1.41717	4.16169	3.87249	11.1084
2.46465	2.28869	2.48098	2.71002	0.996801
1.28642	1.43143	5.05223	5.02294	1.50388
0.955168	2.1199	4.47681	1.1763	1.31749
2.40418	2.751	4.36313	5.32318	1.57896
2.31735	3.57942	2.96119	0.617234	1.60948
2.74919	3.43295	3.62933	2.60429	0.532917
2.91555	10.7333	1.65154	0.0263891	3.50797
3.93421	1.31092	4.67821	1.40618	2.04643
3.51671	3.26583	1.29688	2.22973	2.72373
3.4501	2.82943	3.1255	4.89617	3.49629
9.55161	1.1403	4.85898	0.253581	4.53203
1.90831	2.9071	3.60924	1.07177	0.503259
4.14891	5.17178	3.0604	3.67183	3.05793
10.3445	1.65787	3.76211	1.2392	1.94488
3.36966	2.73086	7.9421	3.53955	3.18561
5.96401	0.952606	1.40451	0.862636	3.64926
2.59086	1.63827	1.63525	1.13418	2.08658
1.51987	1.70577	2.92409	3.6021	2.11816
4.92419	1.66006	3.25918	1.55592	3.05086
3.95497	1.74475	1.49076	3.45668	2.66892
1.26	3.53302	5.17109	2.54138	1.49221
5.00078	2.92385	4.16325	1.22687	3.84418
1.00321	2.15497	3.74778	1.30822	2.82591
2.86559	5.27614	2.75116	2.39383	3.39966
3.38804	1.79383	0.907864	5.48943	4.96267
2.17501	2.45145	2.50684	1.63187	1.40589
1.72191	3.61715	2.63443	1.63702	1.49992
4.46131	3.19899	2.1381	2.60667	0.553798
6.49486	1.89739	3.694	4.22387	1.89724
1.80307	2.14115	3.04023	3.10498	2.44053
2.52667	1.89874	5.09998	2.51561	1.96136
4.04513	1.74824	2.79972	3.313	5.49365
3.00446	2.7222	4.00617	1.88771	4.50536
10.9696	1.34403	6.14899	3.34284	2.92134
2.67614	2.74231	2.73287	1.39557	5.68504
3.28073	2.43164	6.78625	2.22766	2.05691
1.32456	2.13657	4.09629	0.469176	2.54479
2.20938	2.00139	1.45011	4.33676	11.1637
2.80809	1.94821	4.12185	6.03127	4.69812
2.46262	3.20475	5.41532	1.65949	1.38655
3.48023	0.467716	1.37946	2.69383	2.94994
3.32894	3.2954	5.94472	0.698481	3.44922
2.50559	1.91072	2.52461	0.77815	1.80442
4.89026	0.9547	2.90767	1.98018	1.57918
1.57714	1.83256	1.51103	2.02018	1.49301
2.44463	2.81722	5.20315	1.97208	2.48556
6.98692	3.25496	2.56903	1.04719	1.89558
4.89711	2.7959	7.59578	2.30808	3.5314
4.42105	1.64637	2.57867	2.82575	2.34313
2.50843	3.42006	4.85599	2.68955	11.3094
2.7367	0.929364	5.00757	2.49217	1.8242
3.29961	1.18492	3.64779	3.77048	4.97896
3.83173	2.48455	5.24814	1.75888	3.59001
2.74583	1.60742	2.98791	0.969007	1.83606
2.50342	2.81938	4.81064	3.11978	0.270328
4.93999	4.18346	6.90425	2.10495	4.53022
3.07532	1.87855	2.95514	3.03137	3.61596
3.20014	2.10886	3.38725	0.832773	2.52231
1.38025	2.79728	6.60832	1.56752	6.82752
9.54714	2.331	2.8679	3.20723	1.6737
5.85762	0.479722	6.05177	5.71238	6.51665
1.98581	1.32026	1.59275	2.58658	1.07153
2.13858	1.57156	2.38241	1.12569	5.01343
2.5022	3.43408	2.51468	1.58712	4.24065
1.64093	2.51534	4.8378	3.392	0.351558
4.57991	3.32952	5.27237	2.09016	9.21749
2.16146	3.12723	1.76237	2.35035	2.41378
3.45094	2.17524	4.56384	3.60783	3.85665
1.72285	2.58528	2.2406	3.30447	1.32295
2.3939	2.79759	6.87494	3.53072	4.64203
2.36992	2.51005	6.47092	4.07224	4.44339
11.3223	2.0095	2.5922	4.24754	6.83101
1.72176	1.79975	5.58479	4.00097	2.91718
4.46111	2.47291	4.27604	1.53693	1.90254
4.58439	2.29421	1.59341	5.09876	1.89811
1.57777	2.29389	4.08765	1.04598	1.9847
4.59232	1.40414	4.84054	4.31329	1.95055
5.87341	2.48088	2.386	2.56159	2.27769
4.51162	3.17782	4.66133	2.5106	5.55211
4.79627	5.70002	3.16507	3.24636	3.61216
8.42131	1.10494	3.76652	0.811264	0.752019
3.43561	2.01317	3.15218	0.715396	4.58166
1.4781	0.663957	5.81186	4.28854	3.85238
7.61034	2.21595	6.99942	3.63835	2.23305
1.94022	3.72595	2.1377	0.77185	3.48997
8.523	3.15086	5.70772	3.77446	1.67469
2.42156	2.17139	4.26087	3.5831	4.47995
5.85221	3.00815	2.41853	1.08924	3.68719
1.98235	1.33647	1.35954	2.28399	3.79462
4.12864	1.97275	5.49253	1.5739	1.99816
7.69223	2.30325	5.01796	2.12142	3.84991
7.41723	5.29848	2.29943	3.87429	1.79303
1.64026	0.634525	4.95791	1.20565	2.08557
1.98547	3.51024	3.9191	2.05717	2.26519
2.15811	2.62114	3.77302	5.76596	4.62497
2.19693	2.58666	3.12955	5.80209	0.980772
1.5771	5.26892	1.28523	2.18869	0.663308
2.59445	2.21992	3.86352	3.07303	1.34048
1.34282	1.70884	2.78702	3.82129	3.28363
2.72434	5.45806	1.73007	0.684539	1.91518
1.30137	3.12306	4.19823	2.17403	3.46299
3.17598	0.954233	8.50214	1.23607	1.74436
7.18728	3.35039	4.34246	1.1037	3.55462
2.22446	4.22511	1.48676	1.73781	2.46635
2.6287	2.97598	4.89209	1.62104	1.90953
1.32627	1.71052	1.05831	1.93375	3.22218
6.17647	3.21329	1.95256	2.99941	0.373537
1.68772	3.05194	3.02633	5.42191	2.57384
1.71323	2.76981	1.85283	2.83545	11.3365
4.54297	2.2907	1.47867	3.58389	2.37857
5.63006	2.04028	4.98864	2.22272	1.79109
4.12188	1.31192	2.32548	4.62161	0.302733
4.09272	2.65543	4.12208	3.75642	4.55581
3.18916	2.42527	2.88035	3.26384	0.897532
1.65719	3.19094	0.40113	2.97835	3.5204
4.77767	2.57056	2.31902	2.20126	1.98636
1.98741	2.20202	3.74625	3.66039	1.10839
1.58438	1.52014	5.67344	2.72067	0.332869
3.09164	2.46668	3.47625	6.88537	1.45549
4.17865	1.56815	2.83936	2.60052	3.05041
3.21694	2.12957	3.27024	1.96887	3.35774
2.99754	3.19241	1.9445	4.10837	8.30226
2.68177	4.36884	3.27854	6.15612	4.76311
0.35964	4.37703	1.22626	3.64463	1.62696
1.26625	2.48506	3.46532	1.26935	4.06477
4.11514	3.77066	4.26991	3.87276	3.35214
1.9735	1.47766	1.95487	7.72381	1.98913
3.37934	2.48906	1.93681	3.42551	1.86823
1.82827	2.02702	1.79343	2.49291	0.587417
4.4504	1.27088	3.42278	3.52702	3.78549
0.896619	3.0988	0.157674	1.41046	1.58133
5.39749	4.28318	3.92463	3.17648	3.03908
3.22316	1.15681	4.57009	0.997931	2.01641
2.00671	1.80329	4.27662	3.17164	3.47666
2.42193	2.03908	1.71115	3.32158	1.92211
9.07494	2.46315	4.58984	2.17076	3.45097
2.91772	3.43237	1.81587	2.98242	2.63275
2.15702	3.72221	2.39487	0.85996	3.02862
1.41093	0.602107	5.25962	0.62961	4.99743
1.61882	2.72627	3.28037	3.86621	2.63686
3.12968	1.26659	5.07662	3.59378	1.56011
6.86198	2.04268	3.36103	6.1815	4.52075
2.68123	1.0113	2.51766	1.48499	1.88382
3.96444	2.93627	4.31966	3.92083	5.46389
5.05013	3.03415	3.76417	1.95215	1.26597
4.34955	3.19393	0.927231	1.81277	1.85718
2.10786	1.73917	2.77884	1.81427	1.73218
5.39008	4.55404	7.27563	3.33308	2.80389
2.56661	12.8477	1.75171	2.04238	4.76674
2.15389	2.33252	1.7856	2.29701	2.74841
2.94003	1.59684	2.76617	1.69127	2.75192
3.40299	5.09916	4.9732	1.993	3.35844
5.91525	2.46515	3.10734	2.78732	4.91056
3.65788	0.647791	1.24677	1.74938	4.69395
6.42563	2.83264	5.59477	1.2545	8.10119
3.47506	2.71575	2.35703	1.34256	3.8376
2.19583	2.41369	5.25122	6.06154	1.77357
6.37933	0.660744	3.20379	1.12156	2.8955
1.78712	2.01067	6.05292	0.734058	2.14605
2.61173	2.47521	6.77817	2.17834	4.89151
3.63884	1.12446	2.87073	3.84599	1.89505
1.88106	1.72261	7.41084	1.28697	1.30502
2.63274	3.02316	3.90202	3.59711	3.14704
3.76371	3.49199	2.75887	0.966271	4.58729
2.45822	1.98376	1.00656	1.59643	1.85704
1.89099	1.52601	3.14061	1.4031	3.73474
4.55561	1.55024	3.1039	1.1178	2.80708
1.67425	1.86016	6.0325	0.329383	4.35015
1.80053	1.27786	4.46944	4.35019	0.982545
6.06505	2.42123	5.06654	5.91304	1.56993
6.51185	3.43658	5.87302	3.38366	1.44222
4.96071	2.37621	3.37329	5.42885	0.905554
3.58771	2.05626	4.70993	3.30175	2.74627
2.63037	3.35234	8.77646	1.1209	3.0417
1.13125	2.12483	1.5467	2.59623	0.616516
4.501	2.75317	8.52256	1.89984	1.83242
3.48341	1.97683	5.54933	1.19879	3.83664
1.90032	2.74308	5.69123	2.32638	0.436255
3.22195	2.03568	1.19512	2.79694	3.40005
3.92835	2.965	5.01585	2.19055	1.50554
0.674059	1.61709	3.74726	1.8616	1.69819
1.63906	1.02369	4.89155	5.57131	2.48552
2.67131	3.82241	3.1036	3.27284	1.57976
2.94031	2.03335	1.2943	3.43662	0.976321
4.50311	2.1072	4.02778	2.24652	3.11355
0.880334	2.16727	6.5795	3.36618	5.53243
4.50898	6.90585	5.44829	3.0165	1.5731
1.559	2.61096	1.21681	2.24572	1.55003
2.71545	3.65146	3.46646	3.40014	5.02176
6.15195	1.94507	1.8083	2.47481	2.60848
1.73012	2.06597	4.5827	1.98618	0.636302
2.64595	2.86507	0.377181	2.53154	3.87205
3.36719	1.79578	4.41505	3.71803	3.72265
1.29427	4.11327	6.32967	1.69469	0.941203
2.79041	3.1198	2.8034	2.45772	2.67469
3.3939	3.84184	0.923668	2.78717	4.95429
0.44777	1.82108	5.1484	5.14881	2.69553
0.947941	1.66841	3.9383	2.4811	7.72715
4.57673	1.49274	1.04472	5.26706	2.74871
1.33112	2.10603	2.94739	2.89021	1.47941
4.98236	3.29872	5.28438	1.30169	1.76043
3.30796	2.17691	2.93455	1.81992	1.03234
3.73467	0.129087	1.30451	4.13843	3.51296
5.06581	0.933259	1.09017	2.60496	3.86193
2.92843	3.43331	0.192969	1.94932	3.50762
2.42947	0.865426	2.85946	3.70426	1.12588
2.60447	2.01858	2.95334	1.13745	3.62111
2.22401	3.09778	2.78763	3.03501	1.86769
1.99234	2.03255	1.66418	1.63642	2.8474
4.01712	3.42707	2.23371	0.651995	1.91656
0.870705	2.2831	4.0045	2.05099	2.66189
2.97236	1.94783	7.56415	2.64198	9.61784
8.52191	1.9029	6.61656	3.44757	3.2542
2.42447	1.53433	0.24572	3.62091	2.36822
2.00668	6.49883	4.54317	2.30873	2.82856
5.14438	2.03069	3.69046	1.39249	0.635835
2.01707	5.15863	1.44994	2.73322	4.72558
4.51046	1.78021	4.6426	0.825031	1.67999
1.72089	1.7706	0.538046	2.73767	3.45134
0.269823	2.9355	5.07327	0.986216	1.71176
4.07106	1.13904	3.29077	3.64283	1.80159
1.82177	1.81171	1.57874	1.79218	2.95192
1.83984	3.27885	4.88661	3.46562	1.85312
5.03145	1.73754	2.45558	2.58846	3.09103
3.5702	2.06716	1.92904	1.83748	1.5533
1.98187	2.00439	3.53667	4.0176	3.6068
6.281	0.831349	5.19306	3.53556	2.7647
1.27038	0.924885	3.06107	0.882364	2.29713
9.78255	3.45918	0.210849	3.3267	4.66839
4.70202	1.94453	6.11283	2.52598	2.27047
5.35701	8.049	1.53459	5.87378	1.78628
3.36408	2.41472	4.9541	2.40098	1.89205
2.7317	2.45163	2.44551	5.15433	3.24702
2.09709	2.902	2.60462	2.82054	3.50866
3.49571	3.47294	4.87109	1.75131	4.51769
0.799182	0.466509	4.89652	1.09834	1.64328
2.86236	1.77849	1.48846	1.83921	1.6835
3.4196	1.65482	3.40109	2.59954	2.2923
2.14927	4.14718	7.04004	2.83197	2.90202
1.70312	3.46054	1.91133	3.4943	4.17524
4.59057	1.42102	8.78603	3.35645	2.05361
2.67889	1.36708	2.65651	3.59346	2.3354
2.61131	1.75598	4.83235	2.3146	0.479126
1.80313	3.17256	2.89168	2.94957	3.52999
7.8863	2.50556	3.83359	2.96867	2.16088
2.68727	2.16577	5.90735	2.65995	3.54079
1.88998	1.67312	6.5924	5.48212	1.55076
3.2869	2.06188	5.27672	1.77714	0.582899
1.72909	2.2381	3.33959	2.51539	3.83166
1.95497	1.09671	3.35152	3.44121	2.11836
0.568631	0.740286	1.87111	3.45675	3.46097
4.19567	2.99038	6.23892	2.95326	1.19818
1.83697	0.608372	3.1124	0.51477	2.23558
9.0183	1.85549	4.36653	2.47527	4.05532
2.27002	2.02305	2.41131	6.71718	1.03252
4.68301	2.18406	5.19906	2.31559	3.20837
10.3927	1.31099	3.01031	1.48218	2.60186
1.8865	0.924873	4.03321	3.02282	2.66315
4.18863	2.40086	4.27867	3.36519	1.65264
1.77154	1.84881	5.05804	3.47988	2.88979
1.79429	10.7739	2.2723	1.50034	4.50739
1.60471	1.4978	3.54582	1.41477	3.14714
1.79405	0.383067	7.0261	3.33943	1.56476
2.48181	3.08813	2.94785	1.93861	2.75192
1.36539	4.07776	3.48601	1.03314	2.39693
3.06756	3.139	2.38982	3.17186	3.42492
2.23847	2.10022	3.97408	2.45817	3.95244
2.60213	1.06166	5.46837	1.27512	3.1771
2.37877	1.48022	6.30935	2.2229	3.04827
1.09076	2.61476	3.28733	3.42269	2.70689
1.18987	1.72566	2.93858	4.13396	1.94821
4.23452	2.60095	3.34128	1.55969	4.06777
2.85119	3.0194	1.98426	1.05814	1.77683
3.94175	6.75476	4.58542	3.63477	3.49218
2.09088	2.36346	1.52588	6.13212	0.589731
1.16538	0.855791	2.92089	5.12649	1.89504
5.10845	3.10903	3.69686	2.45593	2.51992
1.2883	2.74905	6.08405	3.07434	4.10492
2.14764	4.29601	3.33666	2.866	1.84568
3.49819	1.29012	5.98026	1.62323	4.6877
3.25255	3.59726	4.55958	3.53633	4.00219
2.24511	1.21728	3.3948	6.27896	4.22245
2.5743	3.23054	3.41938	2.80465	1.28725
4.07664	1.17503	5.85343	3.89387	1.91582
2.2237	1.67813	1.20264	2.83673	2.68327
4.54788	1.27875	2.92388	3.87887	3.03596
2.54417	2.77729	8.77028	3.23511	1.96599
1.13824	2.96481	4.49113	1.56078	4.07307
4.62876	2.34456	1.39111	4.64296	4.42713
3.40229	2.13373	2.92994	0.715742	2.16253
4.16832	2.83226	8.81942	3.65092	2.32497
5.18458	3.04949	6.10712	1.50501	4.90547
2.7929	2.05406	1.72148	0.92783	3.04317
4.18089	2.27103	6.99959	3.37795	5.24691
5.78525	1.75089	3.78782	1.34958	3.94849
4.78695	1.64621	5.27508	1.84949	4.29527
4.0433	3.53713	2.57309	3.16486	2.6918
3.96801	2.51642	2.39391	6.01844	2.58366
1.19816	5.35323	0.354238	1.79266	2.68552
3.10721	0.768443	4.62723	4.19493	2.11858
0.569237	2.47881	5.92276	5.17085	0.79544
5.2511	1.23197	5.34486	3.40517	1.73977
1.71866	2.48137	3.96165	4.06623	1.75475
3.70459	2.03371	5.10221	3.39804	2.46902
4.63777	2.23448	0.646179	3.59714	4.38412
1.06832	0.779816	2.0573	5.35595	2.62215
1.54762	2.00505	4.90285	2.40199	2.92318
1.216	1.94439	3.28872	3.13348	3.20599
4.93465	3.32772	3.22616	1.77482	5.99724
5.83923	2.6197	2.82986	1.04923	3.23957
5.22852	2.01825	1.2812	0.0501515	4.51595
1.89987	2.04302	3.88978	4.20279	2.57994
6.04495	1.92817	6.21156	2.16532	2.56542
4.70994	0.926202	6.09371	2.27985	3.35012
2.04817	2.44105	3.32993	1.21162	1.14002
1.20521	2.00298	1.52258	1.36389	1.12151
4.50983	0.534988	4.28794	3.29466	1.11406
3.33953	6.66394	0.68221	1.77723	3.33638
1.47208	2.99614	4.69004	2.71652	1.24739
4.29146	2.1319	3.0331	1.56268	3.65147
4.93802	1.27333	4.77019	2.52154	2.42009
5.00749	2.04156	4.98004	2.63539	4.71624
4.10515	1.95834	5.16389	1.95299	3.14458
2.27411	4.7476	6.76992	3.49391	1.1609
4.09083	1.71396		4.91967	1.34855
4.05575	3.09883		3.07157	2.03286
2.19438	3.06992		1.62288	3.19394
7.69103	2.01989		2.4861	3.31003
4.21415	3.00593		2.02103	2.21073
4.08167	3.43295		1.42288	3.14847
1.38932	1.18135		4.22842	1.8445
2.02386	1.2949		0.589732	3.74965
2.43125	2.33243		2.43163	3.75383
2.14932	0.744844			2.10349
3.44235	2.34337			2.18927
2.88188	1.99252			1.17187
3.56989	2.07015			2.82606
0.916082	2.37703			0.59675
3.13628	7.66397			1.74783
4.19125	3.57472			2.27633
1.97598	2.11603			2.12531
4.33492	3.214			2.16648
4.18326	2.1452			4.27118
2.37147	2.03768			2.32874
1.31271	0.448405			1.54295
2.99381	10.4298			1.80861
3.12766	1.51793			1.51833
0.676357				2.1193
2.63965				4.52546
1.82866				4.53426
4.71754				2.82308
4.7092				1.26055
2.62468				2.95053
1.61755				3.79144
9.26648				0.369771
2.56562				1.86963
2.2357				2.31229
				2.84137
				1.35779
				4.04539
				3.4994
				4.56815
				1.13258
				2.97808
				5.1847
				0.751983
				2.89806
				0.807098
				0.367494
				3.05228
				2.42264
				2.7988
				1.04299
				4.7463
				2.27054
				11.2012
				5.17922
				2.1224
				1.48347
				1.80932
				2.07694
				3.72406
				2.37911
				2.34723
				0.390558
				2.7161
				2.78529
				1.55529
				1.98952
				6.43453
				3.37388
				2.36021
				3.86894
				3.54931
				1.82272
				2.69875
				11.3296
				3.17625
				1.38429
				3.60529

## Sheet: Fig. 3H
Data file 8. Tumor heterogeneity score of human patient-derived organoids calculated as the single cell distance to cluster centroid.
ID188	ID211	ID226	ID250	ID203	ID208
1.6913	2.02331	2.13716	2.94598	2.0181	2.87776
2.17825	5.01297	3.10898	1.42452	2.91086	1.61959
4.96468	3.65649	1.56885	2.04172	1.2568	3.15072
2.76969	1.21587	1.3862	2.07899	1.34692	1.02305
2.82053	4.19126	5.26763	2.54045	3.37461	3.98599
1.99669	1.43092	0.517986	1.97077	0.416506	3.19009
2.86987	2.04684	2.72562	3.78449	2.1437	2.05078
2.40061	1.78422	0.827812	1.81326	1.79693	0.772722
0.187981	1.9524	3.03009	2.82918	1.48415	1.93234
2.48722	1.08024	2.27719	3.60254	2.08799	2.16858
1.51034	3.33801	2.4116	2.992	2.86553	3.62724
2.59513	1.70117	2.63247	0.267548	4.74597	2.91096
3.14966	1.37404	1.57804	2.91156	2.08137	3.90635
1.69588	1.92181	1.16027	0.167439	1.23352	2.89099
0.0694641	4.25377	2.03865	2.18272	1.45825	3.11004
1.90942	1.48195	1.10847	1.42764	4.86723	2.04646
1.50567	1.2036	0.285776	2.26544	2.20532	4.03501
3.47137	1.91844	2.58895	2.94936	2.10099	2.96974
2.49735	1.88924	0.434208	1.0192	2.04865	4.06684
1.17963	1.93863	2.21702	2.14926	2.33666	3.12414
0.51081	1.25101	0.585785	1.86604	1.57141	1.11898
1.99246	0.75583	0.416925	3.13529	5.6268	2.33383
2.12779	3.8134	1.15369	3.04684	2.81266	3.60421
1.69523	1.03604	2.60388	1.98896	1.70451	3.18646
1.93584	0.821326	2.64775	1.68577	1.92819	1.81006
2.29758	2.17724	1.25187	2.55385	2.0949	2.04318
4.53343	1.41954	1.71726	1.84213	2.1683	2.28552
4.91641	0.864807	1.75865	1.68421	2.10223	1.70089
2.82749	1.24616	0.491582	1.60332	2.46029	3.30433
2.40929	2.73665	0.98189	1.61374	3.1555	2.57766
4.62393	2.21421	0.702355	1.3343	1.50026	2.03049
1.83732	1.76055	2.35876	2.80166	2.28868	4.10955
4.39148	2.06859	1.96936	0.330245	1.30831	1.77524
3.20142	1.95082	1.12036	2.2737	1.47973	4.7435
4.55796	2.15409	2.88269	2.21616	1.88589	1.76056
1.32428	3.868	3.40837	1.64566	1.60059	4.26655
1.87181	0.516125	2.32296	0.746731	2.19588	2.92952
1.77065	3.11615	1.8238	1.98714	2.04544	3.18467
1.79675	1.00703	1.45825	3.33466	3.35001	3.4147
2.43724	3.73848	2.47003	2.16701	1.3819	3.07993
3.11646	2.02652	2.57705	3.30598	1.93695	4.27489
1.80434	1.26158	1.30061	3.22402	1.0983	3.1115
3.8995	2.21731	1.47194	2.43161	2.268	2.2436
1.24117	0.761558	3.20272	2.49001	1.55685	1.81109
2.71351	1.03932	3.0252	1.50725	2.15622	3.49964
0.447948	1.27462	1.57372	4.10002	1.5245	3.41195
1.66025	4.96503	1.21764	3.44894	2.6197	4.11192
1.65776	3.5195	0.399235	3.13621	2.34015	4.28811
1.87569	2.95807	1.58987	1.60501	2.00044	2.39832
0.819274	1.02692	1.96503	4.08644	0.53247	1.76482
2.50728	1.61974	2.59058	1.96857	1.39692	4.66483
1.32675	0.966149	1.21507	2.18805	1.88195	2.57429
2.61623	0.873732	1.28994	0.604781	3.15197	1.3956
2.2638	1.19944	1.34128	2.19851	3.61377	3.26508
1.83713	2.0925	1.28772	1.22503	2.24995	3.3225
2.89693	3.26685	1.60848	0.849777	1.69231	2.2833
3.24681	0.720116	0.615273	3.36868	2.37466	3.77928
1.78803	1.21501	2.61038	0.805368	2.51396	2.6401
2.1237	2.06756	5.38541	1.6438	2.26489	2.26678
3.1034	1.95255	2.20811	2.46968	1.84368	2.12047
4.91965	0.894288	2.40066	2.2328	5.18631	1.72448
1.54985	1.14006	5.27895	2.13705	2.39228	3.9824
2.10409	1.40042	1.98133	0.40625	1.52362	2.70423
2.31923	2.38442	2.26272	2.07116	4.00937	2.12536
0.415619	0.745725	2.90189	3.53615	2.99361	1.329
1.24718	2.15133	2.39427	2.16938	1.17388	1.79641
1.35861	3.59136	2.84496	2.69255	2.61802	3.57694
1.32497	3.92092	5.64168	1.21044	1.7269	4.03774
1.39579	1.1846	2.62996	2.17755	2.33453	2.16888
2.05561	1.04704	0.766534	1.58342	1.96674	2.24295
2.88001	1.65636	4.72161	2.16489	4.28419	2.07398
1.5965	2.00491	2.87972	3.1116	2.16113	4.07095
4.13227	0.743473	3.40871	2.05708	1.81336	4.47377
1.57234	1.25476	2.52312	2.61318	1.79265	2.10741
1.80289	1.05359	2.12431	2.99507	1.83791	2.34191
2.2648	2.00374	0.967661	1.88152	2.69796	3.68378
2.98088	3.48281	1.596	4.26327	2.36742	2.19482
1.70163	2.09064	2.77257	2.43238	1.36314	2.13769
1.74573	2.02519	1.30498	3.10571	3.06777	1.50516
1.55957	2.58666	1.95443	1.59029	1.4862	3.16621
4.91083	1.44799	1.22309	2.17978	2.29412	2.84422
3.58299	2.17384	1.96863	1.16835	3.00071	3.0563
0.15213	2.72559	1.71494	3.71005	2.11678	3.20564
2.15641	1.64707	1.15223	0.556009	1.61701	2.24317
4.07297	1.127	1.37175	2.64406	3.32411	2.78309
1.75807	1.28229	2.00826	2.42035	1.66143	2.17217
1.60771	1.96084	2.21013	3.23686	3.94862	3.19345
1.89313	1.15466	1.01829	2.21254	2.06376	0.543964
2.26242	2.99746	1.13344	3.63707	0.937624	3.95
5.18345	1.26813	3.20619	2.99319	3.01292	1.16215
1.708	2.19255	4.16964	1.76944	2.95038	3.76607
0.892753	1.01466	1.98009	3.32453	2.33967	2.91804
5.04527	2.66499	1.99399	2.8433	2.88889	3.70081
1.44352	1.30503	2.40624	3.17906	1.57537	2.35469
4.22427	1.33201	0.765974	4.08966	2.82699	1.06976
3.50317	1.22471	0.416374	2.0917	1.9322	2.36625
4.22682	1.97426	2.88096	0.455413	0.163945	3.2518
1.65621	1.39059	1.56029	1.27671	2.61688	2.41361
1.42205	2.95385	1.63709	2.69456	1.34539	1.55017
3.94995	0.809779	3.21486	0.587029	2.00749	1.70328
1.88715	1.60408	3.35021	2.41556	2.04173	2.19577
2.89713	1.12117	2.96761	2.29415	4.80196	0.588065
4.1523	1.83267	2.50303	2.72628	2.11771	3.13078
1.12191	2.03812	1.9266	3.71473	3.88735	2.16217
2.81256	1.13031	1.42609	3.13949	2.29989	1.34204
1.72708	2.14112	5.02728	3.0624	1.252	1.28931
3.35515	1.63657	2.97156	1.94936	2.25678	4.70755
1.79024	2.4889	2.57374		1.7642	3.99932
2.01932	0.965911	2.21476		2.35516	2.40433
3.90063		1.86198		2.49814
3.42501		3.71874		1.88246
2.03969		3.74197		0.740524
1.29094		0.993564		2.25481
1.75065		3.48518		0.922319
1.5114		2.60711		2.18098
1.54693		2.67008		1.91875
1.58332				1.72079
				1.06878

## Sheet: Supp. Fig. 6C
Data file 9: Accuracy for separating matched patient-derived organoids and CAFs using different classification methods: random forest (RF), support vector machine (SVM), K-nearest neighbors (K-NN) and neural network (NN).
RF	SVM	KNN	NN
0.938776	0.877551	0.857143	0.857143
0.877551	0.897959	0.918367	0.857143
0.916667	0.833333	0.854167	0.875
0.958333	0.916667	0.958333	0.916667
0.9375	0.833333	0.75	0.875

## Sheet: Supp. Fig. 7D
Data file 10: Accuracy for separating untreated versus FFX treated PDAC cells using different classification methods: random forest (RF), support vector machine (SVM), K-nearest neighbors (K-NN) and neural network (NN).
RF	SVM	KNN	NN
0.86159	0.855415	0.845125	0.857988
0.870594	0.862104	0.848212	0.869565
0.867988	0.856665	0.848945	0.863356
0.86001	0.859238	0.842769	0.862841
0.870818	0.862069	0.849974	0.870046

[truncated: 4 more sheets: Supp. Fig. 7F, Fig. 4D, Fig. 4G, Fig. 4I]
